# Supplementary material for: Core Microbial Taxa Strengthen Root Microbial Network Stability Under Drought Stress
Source: Environ Microbiol. 2026 Apr 29;28:e70307. doi: 10.1111/1462-2920.70307 (PMC13128541; doi:10.1111/1462-2920.70307)
Supplement: Supplementary file 2 — Table S1: emi70307‐sup‐0002‐TableS1.xls. [file EMI-28-e70307-s001.xls]

## Sheet: RSCK
Co-occurrence network propeties of RSCK
Id	Label	v_name	v_degree	Degree	Weighted Degree	Eccentricity	closnesscentrality	harmonicclosnesscentrality	betweenesscentrality	Authority	Hub	pageranks	componentnumber	modularity_class	stat_inf_class	clustering	triangles	eigencentrality	color
n175	p_zOTU_27	p_zOTU_27	61	61	61	12	0.279559	0.458284	2601.38	0.226882	0.226882	0.008633	0	4	51	0.360109	659	1	Eukaryota
n152	p_zOTU_41	p_zOTU_41	60	60	60	12	0.276238	0.453376	1419.04	0.22844	0.22844	0.008484	0	4	49	0.376271	666	0.999781	Eukaryota
n188	p_zOTU_55	p_zOTU_55	50	50	50	11	0.274336	0.433272	1600.29	0.194258	0.194258	0.007469	0	10	42	0.414694	508	0.847714	Eukaryota
n150	p_zOTU_32	p_zOTU_32	46	46	46	12	0.260261	0.417784	959.685	0.17379	0.17379	0.00654	0	4	47	0.411594	426	0.768854	Eukaryota
n230	p_zOTU_126	p_zOTU_126	46	46	46	12	0.267498	0.423213	2053.72	0.178065	0.178065	0.007203	0	10	4	0.421256	436	0.774747	Eukaryota
n163	p_zOTU_57	p_zOTU_57	45	45	45	12	0.262218	0.416822	528.626	0.18649	0.18649	0.006238	0	4	35	0.469697	465	0.818407	Eukaryota
n213	p_zOTU_60	p_zOTU_60	44	44	44	11	0.27984	0.425117	1836.98	0.166171	0.166171	0.006683	0	31	28	0.400634	379	0.729473	Eukaryota
n42	b_zOTU_139	b_zOTU_139	43	43	43	11	0.277336	0.421597	3195.89	0.170168	0.170168	0.006663	0	31	10	0.452935	409	0.740928	Bacteria
n216	p_zOTU_130	p_zOTU_130	43	43	43	12	0.261481	0.411531	430.386	0.181128	0.181128	0.006085	0	10	19	0.48948	442	0.787379	Eukaryota
n158	p_zOTU_8754	p_zOTU_8754	42	42	42	11	0.271401	0.415899	1234.07	0.161896	0.161896	0.006276	0	31	57	0.423926	365	0.706025	Eukaryota
n159	p_zOTU_302	p_zOTU_302	41	41	41	12	0.263955	0.410224	871.05	0.159443	0.159443	0.005862	0	4	12	0.462195	379	0.703851	Eukaryota
n183	p_zOTU_35	p_zOTU_35	41	41	41	12	0.269045	0.415373	858.277	0.174452	0.174452	0.005973	0	31	48	0.506098	415	0.759875	Eukaryota
n184	p_zOTU_53	p_zOTU_53	40	40	40	12	0.266476	0.411992	607.087	0.169015	0.169015	0.005833	0	31	21	0.497436	388	0.736507	Eukaryota
n235	p_zOTU_652	p_zOTU_652	39	39	39	12	0.267498	0.411713	958.714	0.154848	0.154848	0.005971	0	31	55	0.476383	353	0.674328	Eukaryota
n148	p_zOTU_25	p_zOTU_25	38	38	38	12	0.259053	0.401888	262.644	0.165233	0.165233	0.005296	0	4	18	0.522048	367	0.720709	Eukaryota
n182	p_zOTU_349	p_zOTU_349	37	37	37	12	0.256906	0.399333	374.568	0.158766	0.158766	0.00519	0	4	15	0.533033	355	0.699024	Eukaryota
n205	p_zOTU_89	p_zOTU_89	36	36	36	12	0.256906	0.395237	585.208	0.143805	0.143805	0.005569	0	10	65	0.487302	307	0.625389	Eukaryota
n172	p_zOTU_395	p_zOTU_395	34	34	34	11	0.259777	0.392503	445.171	0.141656	0.141656	0.005153	0	31	7	0.509804	286	0.616216	Eukaryota
n264	p_zOTU_160	p_zOTU_160	34	34	34	12	0.260504	0.394913	850.953	0.138662	0.138662	0.005157	0	4	11	0.488414	274	0.604885	Eukaryota
n153	p_zOTU_275	p_zOTU_275	33	33	33	12	0.253867	0.388261	404.607	0.126445	0.126445	0.004772	0	4	38	0.503788	266	0.561997	Eukaryota
n215	p_zOTU_58	p_zOTU_58	33	33	33	12	0.25433	0.387471	278.729	0.143308	0.143308	0.004909	0	31	91	0.543561	287	0.62117	Eukaryota
n204	p_zOTU_47	p_zOTU_47	32	32	32	12	0.261481	0.394523	999.68	0.114458	0.114458	0.004906	0	3	24	0.46371	230	0.514974	Eukaryota
n173	p_zOTU_43	p_zOTU_43	30	30	30	12	0.258813	0.386578	298.024	0.123597	0.123597	0.004549	0	10	14	0.537931	234	0.537439	Eukaryota
n249	p_zOTU_164	p_zOTU_164	30	30	30	12	0.257856	0.384895	252.467	0.136726	0.136726	0.004326	0	4	96	0.618391	269	0.595263	Eukaryota
n195	p_zOTU_8428	p_zOTU_8428	29	29	29	12	0.254795	0.383588	166.483	0.134325	0.134325	0.004275	0	31	32	0.603448	245	0.583273	Eukaryota
n136	p_zOTU_11	p_zOTU_11	28	28	28	11	0.266476	0.385508	902.629	0.10242	0.10242	0.004628	0	31	58	0.521164	197	0.447974	Eukaryota
n229	p_zOTU_112	p_zOTU_112	28	28	28	12	0.252717	0.377734	200.363	0.119753	0.119753	0.004333	0	31	56	0.563492	213	0.519593	Eukaryota
n250	p_zOTU_143	p_zOTU_143	28	28	28	12	0.262218	0.385624	514.99	0.113598	0.113598	0.004405	0	31	9	0.529101	200	0.494272	Eukaryota
n146	p_zOTU_335	p_zOTU_335	27	27	27	13	0.237852	0.361176	107.248	0.080878	0.080878	0.004086	0	3	30	0.586895	206	0.373236	Eukaryota
n139	p_zOTU_18	p_zOTU_18	26	26	26	12	0.255261	0.376286	232.001	0.109289	0.109289	0.004078	0	31	40	0.609231	198	0.474301	Eukaryota
n197	p_zOTU_95	p_zOTU_95	26	26	26	12	0.251578	0.372068	389.313	0.093211	0.093211	0.004026	0	10	39	0.452308	147	0.413024	Eukaryota
n226	p_zOTU_123	p_zOTU_123	26	26	26	12	0.249107	0.370472	175.347	0.111181	0.111181	0.00375	0	4	26	0.606154	197	0.487724	Eukaryota
n255	p_zOTU_929	p_zOTU_929	26	26	26	12	0.259535	0.381799	225.867	0.108172	0.108172	0.004014	0	10	36	0.587692	191	0.471039	Eukaryota
n365	p_zOTU_227	p_zOTU_227	26	26	26	12	0.255963	0.375756	389.064	0.112623	0.112623	0.003955	0	4	83	0.581538	189	0.490941	Eukaryota
n232	p_zOTU_145	p_zOTU_145	25	25	25	12	0.249776	0.365785	157.171	0.098965	0.098965	0.003712	0	4	2	0.603333	181	0.434007	Eukaryota
n21	b_zOTU_52	b_zOTU_52	24	24	24	12	0.244737	0.363019	112.349	0.094954	0.094954	0.003572	0	3	41	0.557971	154	0.423473	Bacteria
n167	p_zOTU_556	p_zOTU_556	24	24	24	13	0.234257	0.350752	41.9481	0.071423	0.071423	0.00366	0	3	13	0.644928	178	0.330515	Eukaryota
n176	p_zOTU_256	p_zOTU_256	24	24	24	12	0.243668	0.360032	445.023	0.075584	0.075584	0.003731	0	3	31	0.557971	154	0.347539	Eukaryota
n203	p_zOTU_353	p_zOTU_353	24	24	24	13	0.239485	0.35686	73.1453	0.090882	0.090882	0.003494	0	4	23	0.630435	174	0.403704	Eukaryota
n212	p_zOTU_544	p_zOTU_544	24	24	24	11	0.259535	0.373346	483.71	0.090046	0.090046	0.004015	0	10	1	0.507246	140	0.392843	Eukaryota
n236	p_zOTU_94	p_zOTU_94	24	24	24	11	0.273529	0.387161	4228.61	0.08129	0.08129	0.004501	0	31	29	0.427536	118	0.358995	Eukaryota
n279	p_zOTU_163	p_zOTU_163	24	24	24	12	0.251805	0.368902	106.344	0.102626	0.102626	0.003665	0	10	95	0.605072	167	0.4469	Eukaryota
n198	p_zOTU_79	p_zOTU_79	23	23	23	12	0.246032	0.362959	68.3061	0.101042	0.101042	0.003525	0	10	50	0.604743	153	0.437775	Eukaryota
n239	p_zOTU_39	p_zOTU_39	23	23	23	13	0.227569	0.342349	203.639	0.049649	0.049649	0.003798	0	3	27	0.517787	131	0.238016	Eukaryota
n135	p_zOTU_6	p_zOTU_6	22	22	22	12	0.252033	0.365175	177.892	0.092486	0.092486	0.003515	0	31	44	0.636364	147	0.401759	Eukaryota
n162	p_zOTU_467	p_zOTU_467	21	21	21	13	0.229252	0.337804	200.273	0.042295	0.042295	0.003548	0	3	46	0.571429	120	0.205684	Eukaryota
n194	p_zOTU_426	p_zOTU_426	21	21	21	13	0.236842	0.350124	88.0883	0.079883	0.079883	0.003159	0	4	37	0.604762	127	0.35591	Eukaryota
n201	p_zOTU_51	p_zOTU_51	21	21	21	11	0.265714	0.374825	580.256	0.079667	0.079667	0.003527	0	31	69	0.504762	106	0.351263	Eukaryota
n361	p_zOTU_200	p_zOTU_200	21	21	21	12	0.244952	0.356852	134.389	0.089068	0.089068	0.003267	0	4	93	0.642857	135	0.389941	Eukaryota
n364	p_zOTU_209	p_zOTU_209	21	21	21	12	0.248442	0.361102	83.691	0.088246	0.088246	0.003265	0	10	71	0.628571	132	0.384628	Eukaryota
n142	b_zOTU_41	b_zOTU_41	20	20	20	12	0.251578	0.359961	1798.62	0.086853	0.086853	0.003276	0	4	98	0.668421	127	0.378712	Bacteria
n151	p_zOTU_401	p_zOTU_401	20	20	20	13	0.225728	0.328758	283.811	0.045033	0.045033	0.003401	0	3	20	0.563158	107	0.214456	Eukaryota
n200	p_zOTU_678	p_zOTU_678	20	20	20	13	0.235841	0.348063	798.497	0.052585	0.052585	0.003541	0	3	3	0.563158	107	0.246425	Eukaryota
n207	p_zOTU_433	p_zOTU_433	20	20	20	12	0.242188	0.352266	125.307	0.070561	0.070561	0.003067	0	4	25	0.552632	105	0.316687	Eukaryota
n278	p_zOTU_361	p_zOTU_361	20	20	20	12	0.247121	0.356623	155.439	0.078654	0.078654	0.003188	0	10	77	0.621053	118	0.342885	Unassigned
n362	p_zOTU_50	p_zOTU_50	20	20	20	13	0.234848	0.345077	258.566	0.050478	0.050478	0.003379	0	3	33	0.610526	116	0.238613	Eukaryota
n144	p_zOTU_24	p_zOTU_24	19	19	19	11	0.248663	0.350568	303.968	0.059803	0.059803	0.003424	0	31	94	0.497076	85	0.263529	Eukaryota
n171	p_zOTU_37	p_zOTU_37	19	19	19	11	0.253867	0.357292	869.207	0.056689	0.056689	0.003395	0	10	0	0.444444	76	0.250566	Eukaryota
n185	p_zOTU_297	p_zOTU_297	19	19	19	13	0.2232	0.329351	269.953	0.056374	0.056374	0.003078	0	4	25	0.584795	100	0.258457	Eukaryota
n208	p_zOTU_110	p_zOTU_110	19	19	19	12	0.240517	0.34901	384.128	0.04862	0.04862	0.003279	0	3	87	0.602339	103	0.230037	Eukaryota
n227	p_zOTU_28	p_zOTU_28	19	19	19	12	0.242188	0.349375	587.184	0.042889	0.042889	0.003313	0	3	87	0.578947	99	0.20609	Eukaryota
n265	p_zOTU_128	p_zOTU_128	19	19	19	11	0.259535	0.366492	2585.87	0.047324	0.047324	0.004009	0	10	22	0.28655	49	0.212378	Eukaryota
n274	p_zOTU_38	p_zOTU_38	19	19	19	13	0.221078	0.32493	304.159	0.034093	0.034093	0.003445	0	3	52	0.473684	81	0.166905	Eukaryota
n166	p_zOTU_46	p_zOTU_46	18	18	18	11	0.246466	0.348423	669.363	0.051784	0.051784	0.003437	0	31	53	0.398693	61	0.230155	Eukaryota
n174	p_zOTU_244	p_zOTU_244	18	18	18	13	0.212329	0.305997	198.769	0.024136	0.024136	0.003561	0	3	60	0.555556	85	0.125446	Eukaryota
n237	p_zOTU_299	p_zOTU_299	17	17	17	12	0.248	0.352744	1325.93	0.062505	0.062505	0.003408	0	31	43	0.5	68	0.273863	Unassigned
n272	p_zOTU_212	p_zOTU_212	17	17	17	11	0.251351	0.352828	543.927	0.068403	0.068403	0.003154	0	31	54	0.514706	70	0.296897	Eukaryota
n27	b_zOTU_116	b_zOTU_116	16	16	16	13	0.228689	0.331401	144.317	0.034157	0.034157	0.002846	0	3	20	0.65	78	0.165795	Bacteria
n186	p_zOTU_45	p_zOTU_45	16	16	16	12	0.239075	0.338906	53.6066	0.05233	0.05233	0.002649	0	10	0	0.591667	71	0.229176	Eukaryota
n242	p_zOTU_153	p_zOTU_153	16	16	16	12	0.245383	0.345176	78.6134	0.06227	0.06227	0.002527	0	4	37	0.65	78	0.274179	Eukaryota
n137	p_zOTU_14	p_zOTU_14	15	15	15	11	0.246249	0.339815	104.631	0.054952	0.054952	0.002644	0	31	89	0.619048	65	0.240158	Eukaryota
n193	p_zOTU_399	p_zOTU_399	15	15	15	12	0.23406	0.331015	71.8232	0.052535	0.052535	0.002446	0	10	52	0.580952	61	0.232574	Eukaryota
n219	p_zOTU_520	p_zOTU_520	15	15	15	11	0.254098	0.350199	1756.91	0.048536	0.048536	0.0029	0	4	81	0.447619	47	0.213112	Eukaryota
n273	p_zOTU_287	p_zOTU_287	15	15	15	12	0.249553	0.348746	298.189	0.048556	0.048556	0.002809	0	31	34	0.485714	51	0.215588	Unassigned
n281	p_zOTU_150	p_zOTU_150	15	15	15	11	0.24756	0.343615	1033.81	0.049647	0.049647	0.003262	0	31	73	0.438095	46	0.216282	Eukaryota
n55	b_zOTU_11	b_zOTU_11	14	14	14	12	0.235046	0.328174	368.031	0.044596	0.044596	0.002822	0	10	74	0.615385	56	0.19523	Bacteria
n234	p_zOTU_86	p_zOTU_86	14	14	14	12	0.246466	0.33964	3412.33	0.036864	0.036864	0.003444	0	31	62	0.384615	35	0.16407	Eukaryota
n241	p_zOTU_765	p_zOTU_765	14	14	14	12	0.239075	0.33537	20.2513	0.05974	0.05974	0.002324	0	10	74	0.835165	76	0.259402	Eukaryota
n245	p_zOTU_157	p_zOTU_157	14	14	14	12	0.23928	0.335656	2128.91	0.06341	0.06341	0.00276	0	31	73	0.725275	66	0.273598	Eukaryota
n164	p_zOTU_599	p_zOTU_599	12	12	12	13	0.232306	0.327753	171.999	0.03719	0.03719	0.002209	0	3	33	0.69697	46	0.171287	Eukaryota
n214	p_zOTU_73	p_zOTU_73	12	12	12	12	0.239075	0.32694	283.976	0.037794	0.037794	0.00243	0	10	62	0.469697	31	0.165701	Eukaryota
n228	p_zOTU_133	p_zOTU_133	12	12	12	12	0.237043	0.334008	407.982	0.037102	0.037102	0.002561	0	31	43	0.393939	26	0.163765	Eukaryota
n233	p_zOTU_22	p_zOTU_22	12	12	12	13	0.205449	0.288772	1048.19	0.014089	0.014089	0.003183	0	3	61	0.469697	31	0.074648	Eukaryota
n82	b_zOTU_633	b_zOTU_633	11	11	11	10	0.256906	0.335716	2881.59	0.023364	0.023364	0.00317	0	31	94	0.345455	19	0.105917	Bacteria
n140	p_zOTU_20	p_zOTU_20	11	11	11	10	0.246032	0.326717	1390.7	0.024288	0.024288	0.002698	0	31	94	0.436364	24	0.109126	Eukaryota
n181	b_zOTU_152	b_zOTU_152	11	11	11	12	0.231343	0.318492	367.532	0.041609	0.041609	0.002328	0	31	54	0.563636	31	0.180023	Bacteria
n271	p_zOTU_192	p_zOTU_192	11	11	11	12	0.23928	0.331298	211.409	0.044369	0.044369	0.002094	0	10	92	0.636364	35	0.193047	Eukaryota
n154	b_zOTU_114	b_zOTU_114	10	10	10	12	0.232888	0.31819	1.59604	0.04293	0.04293	0.001739	0	10	92	0.822222	37	0.185377	Bacteria
n5	b_zOTU_58	b_zOTU_58	9	9	9	11	0.240725	0.318118	918.261	0.012209	0.012209	0.002816	0	10	81	0.25	9	0.056691	Bacteria
n256	p_zOTU_151	p_zOTU_151	9	9	9	12	0.237852	0.318906	973.275	0.026795	0.026795	0.002117	0	31	70	0.305556	11	0.117245	Eukaryota
n350	p_zOTU_136	p_zOTU_136	9	9	9	12	0.234454	0.318967	2.00365	0.041774	0.041774	0.00159	0	31	89	0.833333	30	0.180313	Eukaryota
n48	b_zOTU_190	b_zOTU_190	8	8	8	12	0.230008	0.309685	715.99	0.01623	0.01623	0.00254	0	10	81	0.392857	11	0.072867	Bacteria
n53	b_zOTU_185	b_zOTU_185	8	8	8	10	0.249107	0.323131	2428.42	0.009466	0.009466	0.003203	0	19	61	0.142857	4	0.044729	Bacteria
n59	b_zOTU_94	b_zOTU_94	8	8	8	12	0.229441	0.300595	5055.92	0.004376	0.004376	0.004101	0	6	5	0.142857	4	0.023738	Bacteria
n170	b_zOTU_3870	b_zOTU_3870	8	8	8	12	0.238462	0.320401	78.1449	0.022678	0.022678	0.001658	0	31	34	0.428571	12	0.101674	Bacteria
n225	p_zOTU_108	p_zOTU_108	8	8	8	13	0.216615	0.298476	0.384647	0.02791	0.02791	0.001417	0	4	37	0.892857	25	0.124529	Eukaryota
n246	p_zOTU_105	p_zOTU_105	8	8	8	12	0.237245	0.315681	45.5205	0.023458	0.023458	0.001748	0	31	5	0.642857	18	0.104105	Eukaryota
n282	p_zOTU_113	p_zOTU_113	8	8	8	12	0.225182	0.309783	5.22866	0.034041	0.034041	0.001444	0	4	53	0.714286	20	0.148967	Eukaryota
n360	p_zOTU_198	p_zOTU_198	8	8	8	12	0.224277	0.304081	104.44	0.020107	0.020107	0.00178	0	10	92	0.357143	10	0.088408	Eukaryota
n363	p_zOTU_176	p_zOTU_176	8	8	8	11	0.221957	0.284608	623.92	0.005979	0.005979	0.002781	0	31	94	0.321429	9	0.030408	Eukaryota
n60	b_zOTU_510	b_zOTU_510	7	7	7	11	0.240517	0.313893	114.849	0.015591	0.015591	0.001738	0	31	94	0.666667	14	0.071003	Bacteria
n244	p_zOTU_135	p_zOTU_135	7	7	7	12	0.213629	0.284063	117.18	0.00991	0.00991	0.001639	0	3	52	0.52381	11	0.048669	Eukaryota
n263	p_zOTU_172	p_zOTU_172	7	7	7	12	0.225	0.304798	19.577	0.021779	0.021779	0.001423	0	10	92	0.571429	12	0.09632	Eukaryota
n283	p_zOTU_211	p_zOTU_211	7	7	7	12	0.226645	0.298726	280.299	0.017566	0.017566	0.001813	0	31	83	0.428571	9	0.077212	Eukaryota
n17	b_zOTU_210	b_zOTU_210	6	6	6	17	0.103066	0.134484	630.833	0	0	0.005167	0	19	70	0.266667	4	0.003256	Bacteria
n20	b_zOTU_166	b_zOTU_166	6	6	6	12	0.184158	0.216546	5112.35	3e-06	3e-06	0.004445	0	19	70	0.133333	2	0.00308	Bacteria
n32	b_zOTU_103	b_zOTU_103	6	6	6	13	0.202174	0.267195	767.411	0.003073	0.003073	0.002611	0	3	60	0.2	3	0.018807	Bacteria
n61	b_zOTU_482	b_zOTU_482	6	6	6	10	0.234848	0.283504	4201.22	0.001244	0.001244	0.00329	0	19	61	0.133333	2	0.008917	Bacteria
n117	f_zOTU_186	f_zOTU_186	6	6	6	12	0.198013	0.246202	2395.67	0.000165	0.000165	0.003863	0	6	5	0.2	3	0.004346	Fungi
n120	f_zOTU_52	f_zOTU_52	6	6	6	13	0.169091	0.213019	3160.62	1.1e-05	1.1e-05	0.004175	0	6	5	0.066667	1	0.003663	Fungi
n149	f_zOTU_134	f_zOTU_134	6	6	6	14	0.145768	0.181903	1904.25	0	0	0.003477	0	6	5	0.6	9	0.004171	Fungi
n156	p_zOTU_378	p_zOTU_378	6	6	6	15	0.127747	0.157943	183.917	0	0	0.003467	0	6	5	0.733333	11	0.004058	Eukaryota
n179	p_zOTU_513	p_zOTU_513	6	6	6	15	0.127747	0.157943	183.917	0	0	0.003467	0	6	5	0.733333	11	0.004058	Eukaryota
n243	p_zOTU_625	p_zOTU_625	6	6	6	11	0.227199	0.295698	467.158	0.01973	0.01973	0.001451	0	4	81	0.666667	10	0.086987	Eukaryota
n248	p_zOTU_75	p_zOTU_75	6	6	6	12	0.238666	0.314876	122.357	0.016112	0.016112	0.001444	0	10	81	0.466667	7	0.071861	Eukaryota
n262	p_zOTU_29	p_zOTU_29	6	6	6	13	0.202614	0.266773	2.4961	0.00683	0.00683	0.00136	0	3	52	0.8	12	0.037804	Eukaryota
n367	p_zOTU_393	p_zOTU_393	6	6	6	10	0.234848	0.294069	1523.55	0.003882	0.003882	0.002586	0	19	61	0.266667	4	0.020559	Unassigned
n37	b_zOTU_110	b_zOTU_110	5	5	5	14	0.134393	0.160259	2164.66	0	0	0.004965	0	19	70	0.2	2	0.002452	Bacteria
n87	b_zOTU_84	b_zOTU_84	5	5	5	14	0.191884	0.256426	259.684	0.00428	0.00428	0.001765	0	3	60	0.3	3	0.023331	Bacteria
n108	b_zOTU_93	b_zOTU_93	5	5	5	15	0.12763	0.155554	0.25	0	0	0.002888	0	6	5	0.9	9	0.003521	Bacteria
n157	p_zOTU_31	p_zOTU_31	5	5	5	12	0.224277	0.293306	3.74458	0.013276	0.013276	0.001175	0	31	69	0.7	7	0.059595	Eukaryota
n165	f_zOTU_39	f_zOTU_39	5	5	5	12	0.223558	0.294496	258.547	0.016212	0.016212	0.001462	0	31	73	0.6	6	0.07055	Fungi
n211	f_zOTU_197	f_zOTU_197	5	5	5	10	0.221781	0.270703	2923.68	0.002543	0.002543	0.00226	0	32	70	0.1	1	0.013225	Fungi
n276	p_zOTU_316	p_zOTU_316	5	5	5	12	0.213957	0.272422	370.192	0.002367	0.002367	0.002088	0	31	81	0.3	3	0.013266	Eukaryota
n307	f_zOTU_16	f_zOTU_16	5	5	5	16	0.113323	0.14319	1464.17	0	0	0.004273	0	19	70	0.3	3	0.002848	Fungi
n341	p_zOTU_594	p_zOTU_594	5	5	5	15	0.127689	0.156151	182.667	0	0	0.002952	0	6	5	0.8	8	0.003501	Eukaryota
n1	b_zOTU_55	b_zOTU_55	4	4	4	11	0.207744	0.243738	1188.9	0.000173	0.000173	0.002779	0	19	61	0.166667	1	0.003095	Bacteria
n14	b_zOTU_56	b_zOTU_56	4	4	4	13	0.160437	0.188036	1789.78	0	0	0.003841	0	17	70	0.166667	1	0.002046	Bacteria
n18	b_zOTU_159	b_zOTU_159	4	4	4	11	0.212815	0.260642	1181.33	0.000472	0.000472	0.002279	0	6	5	0.333333	2	0.004813	Bacteria
n31	b_zOTU_162	b_zOTU_162	4	4	4	12	0.188259	0.231124	318.27	0.000167	0.000167	0.002212	0	32	70	0	0	0.002922	Bacteria
n44	b_zOTU_304	b_zOTU_304	4	4	4	18	0.093624	0.117843	285.333	0	0	0.003681	0	19	70	0.166667	1	0.002144	Bacteria
n45	b_zOTU_82	b_zOTU_82	4	4	4	12	0.200143	0.246021	614	0.000991	0.000991	0.001955	0	10	81	0.5	3	0.006483	Bacteria
n50	b_zOTU_120	b_zOTU_120	4	4	4	11	0.225728	0.29062	911.884	0.006093	0.006093	0.002132	0	32	70	0	0	0.027768	Bacteria
n52	b_zOTU_367	b_zOTU_367	4	4	4	13	0.191358	0.237818	1870.49	0.000158	0.000158	0.002831	0	6	5	0.166667	1	0.003162	Bacteria
n72	b_zOTU_36	b_zOTU_36	4	4	4	15	0.125903	0.154984	3022.33	0	0	0.004099	0	19	70	0	0	0.002049	Bacteria
n73	b_zOTU_191	b_zOTU_191	4	4	4	17	0.102536	0.128464	132.167	0	0	0.003379	0	19	70	0.666667	4	0.002442	Bacteria
n76	b_zOTU_246	b_zOTU_246	4	4	4	13	0.187626	0.229489	135.67	0.000154	0.000154	0.002641	0	6	5	0.333333	2	0.003097	Bacteria
n91	f_zOTU_102	f_zOTU_102	4	4	4	14	0.146997	0.178774	176.761	0	0	0.003009	0	6	5	0.5	3	0.002269	Fungi
n92	b_zOTU_40	b_zOTU_40	4	4	4	11	0.210407	0.255886	771.231	0.001123	0.001123	0.001847	0	32	70	0.166667	1	0.006874	Bacteria
n111	f_zOTU_55	f_zOTU_55	4	4	4	12	0.178161	0.212736	46.3131	2.7e-05	2.7e-05	0.002584	0	6	5	0.5	3	0.002552	Fungi
n114	f_zOTU_22	f_zOTU_22	4	4	4	15	0.120362	0.144393	955.657	0	0	0.004141	0	19	70	0.166667	1	0.002035	Fungi
n115	f_zOTU_117	f_zOTU_117	4	4	4	14	0.146997	0.178774	176.761	0	0	0.003009	0	6	5	0.5	3	0.002269	Fungi
n119	f_zOTU_77	f_zOTU_77	4	4	4	15	0.127572	0.153762	0	0	0	0.002372	0	6	5	1	6	0.002906	Fungi
n138	p_zOTU_177	p_zOTU_177	4	4	4	6	0.375	0.605556	2	0	0	0.003105	21	29	86	0.833333	5	0.002257	Eukaryota
n141	p_zOTU_197	p_zOTU_197	4	4	4	6	0.375	0.605556	2	0	0	0.003105	21	29	86	0.833333	5	0.002257	Eukaryota
n143	p_zOTU_219	p_zOTU_219	4	4	4	6	0.375	0.605556	2	0	0	0.003105	21	29	86	0.833333	5	0.002257	Eukaryota
n145	b_zOTU_188	b_zOTU_188	4	4	4	14	0.19308	0.253904	0	0.0049	0.0049	0.001014	0	3	20	1	6	0.026959	Bacteria
n147	f_zOTU_167	f_zOTU_167	4	4	4	13	0.211044	0.285115	17.0145	0.009027	0.009027	0.00104	0	10	92	0.333333	2	0.04156	Fungi
n161	f_zOTU_56	f_zOTU_56	4	4	4	12	0.211845	0.273917	106.819	0.004669	0.004669	0.00125	0	3	33	0.166667	1	0.022977	Fungi
n169	p_zOTU_422	p_zOTU_422	4	4	4	16	0.113507	0.136488	278	0	0	0.002729	0	6	5	0.5	3	0.002555	Eukaryota
n177	p_zOTU_441	p_zOTU_441	4	4	4	2	0.833333	0.9	2	0	0	0.003444	18	5	16	0.666667	4	0.002114	Unassigned
n199	f_zOTU_314	f_zOTU_314	4	4	4	12	0.220553	0.286133	34.1607	0.006655	0.006655	0.001227	0	3	22	0.5	3	0.032157	Fungi
n206	p_zOTU_674	p_zOTU_674	4	4	4	3	0.666667	0.805556	9	0	0	0.004666	6	28	17	0.166667	1	0.001814	Eukaryota
n218	f_zOTU_84	f_zOTU_84	4	4	4	13	0.174593	0.221264	420.781	0.000492	0.000492	0.002606	0	19	61	0.333333	2	0.004778	Fungi
n221	f_zOTU_1	f_zOTU_1	4	4	4	12	0.221604	0.277666	205.148	0.004776	0.004776	0.001458	0	31	5	0.5	3	0.022701	Fungi
n254	p_zOTU_138	p_zOTU_138	4	4	4	13	0.178503	0.216328	2437.5	0.000131	0.000131	0.003189	0	32	70	0.333333	2	0.002589	Eukaryota
n261	p_zOTU_3435	p_zOTU_3435	4	4	4	5	0.45	0.642593	20	0	0	0.003308	21	29	86	0.5	3	0.00219	Eukaryota
n342	p_zOTU_555	p_zOTU_555	4	4	4	2	0.833333	0.9	2	0	0	0.003444	18	5	16	0.666667	4	0.002114	Unassigned
n358	p_zOTU_144	p_zOTU_144	4	4	4	13	0.216952	0.286404	18.627	0.011158	0.011158	0.001048	0	31	62	0.5	3	0.04898	Eukaryota
n368	p_zOTU_189	p_zOTU_189	4	4	4	12	0.214121	0.270021	2700.05	0.003867	0.003867	0.001816	0	32	70	0.333333	2	0.018281	Eukaryota
n3	b_zOTU_95	b_zOTU_95	3	3	3	12	0.183191	0.209412	547.119	6e-06	6e-06	0.002282	0	19	70	0.333333	1	0.001811	Bacteria
n4	b_zOTU_50	b_zOTU_50	3	3	3	14	0.138737	0.159758	830	0	0	0.003625	0	17	70	0	0	0.001402	Bacteria
n6	b_zOTU_213	b_zOTU_213	3	3	3	13	0.168886	0.192833	4.89392	1e-06	1e-06	0.002312	0	19	70	0.666667	2	0.001728	Bacteria
n7	b_zOTU_23	b_zOTU_23	3	3	3	13	0.187626	0.228294	554	0.000153	0.000153	0.002346	0	6	5	0.333333	1	0.00248	Bacteria
n9	b_zOTU_11174	b_zOTU_11174	3	3	3	12	0.198013	0.241896	0	0.00099	0.00099	0.001358	0	10	81	1	3	0.006076	Bacteria
n13	b_zOTU_101	b_zOTU_101	3	3	3	15	0.118673	0.137341	278	0	0	0.00324	0	19	70	0.333333	1	0.001531	Bacteria
n22	b_zOTU_29	b_zOTU_29	3	3	3	16	0.112138	0.134484	830	0	0	0.003721	0	19	70	0	0	0.001402	Bacteria
n24	b_zOTU_124	b_zOTU_124	3	3	3	14	0.142057	0.169297	4269.68	0	0	0.002915	0	19	70	0	0	0.001542	Bacteria
n28	b_zOTU_108	b_zOTU_108	3	3	3	12	0.167266	0.191245	460.039	3e-06	3e-06	0.00276	0	19	61	0	0	0.001377	Bacteria
n33	b_zOTU_25	b_zOTU_25	3	3	3	18	0.102198	0.118753	555	0	0	0.004372	0	34	62	0	0	0.001232	Bacteria
n35	b_zOTU_109	b_zOTU_109	3	3	3	13	0.155172	0.1769	554	0	0	0.003079	0	17	70	0.333333	1	0.001523	Bacteria
n36	b_zOTU_35	b_zOTU_35	3	3	3	14	0.164894	0.199978	1087.79	7.2e-05	7.2e-05	0.003033	0	7	73	0	0	0.001655	Bacteria
n40	b_zOTU_211	b_zOTU_211	3	3	3	14	0.170642	0.212627	282.476	0.000248	0.000248	0.001873	0	3	60	0	0	0.002898	Archaea
n47	b_zOTU_8721	b_zOTU_8721	3	3	3	12	0.176582	0.202982	3261.71	3e-06	3e-06	0.002508	0	32	70	0	0	0.001607	Bacteria
n56	b_zOTU_144	b_zOTU_144	3	3	3	12	0.185752	0.223785	299.394	0.000256	0.000256	0.002271	0	32	74	0	0	0.002392	Bacteria
n62	b_zOTU_129	b_zOTU_129	3	3	3	13	0.165973	0.196352	4.33333	1.2e-05	1.2e-05	0.002064	0	6	5	0.666667	2	0.00194	Bacteria
n63	b_zOTU_165	b_zOTU_165	3	3	3	17	0.102461	0.126074	0	0	0	0.002583	0	19	70	1	3	0.001928	Bacteria
n64	b_zOTU_382	b_zOTU_382	3	3	3	13	0.191884	0.234696	113.425	0.000313	0.000313	0.001754	0	6	5	0.333333	1	0.003246	Bacteria
n65	b_zOTU_710	b_zOTU_710	3	3	3	12	0.1609	0.189723	192.505	3.3e-05	3.3e-05	0.00226	0	19	61	0.333333	1	0.00177	Archaea
n78	b_zOTU_286	b_zOTU_286	3	3	3	15	0.119384	0.140106	15	0	0	0.003048	0	19	70	0.666667	2	0.001694	Bacteria
n83	b_zOTU_270	b_zOTU_270	3	3	3	14	0.150161	0.177463	158.474	1e-06	1e-06	0.002313	0	6	5	0.333333	1	0.001619	Bacteria
n86	b_zOTU_180	b_zOTU_180	3	3	3	13	0.195515	0.246751	1880.79	0.002139	0.002139	0.002383	0	7	73	0	0	0.010182	Archaea
n101	f_zOTU_3	f_zOTU_3	3	3	3	13	0.174484	0.219472	142.781	0.000492	0.000492	0.001826	0	19	61	0.666667	2	0.004427	Fungi
n102	b_zOTU_192	b_zOTU_192	3	3	3	5	0.421053	0.597917	7	0	0	0.003763	10	33	72	0.333333	1	0.001397	Bacteria
n104	b_zOTU_9944	b_zOTU_9944	3	3	3	16	0.113646	0.139712	696.009	0	0	0.002944	0	19	70	0	0	0.001592	Bacteria
n122	f_zOTU_41	f_zOTU_41	3	3	3	13	0.201009	0.249634	2966	0.001243	0.001243	0.00253	0	34	62	0	0	0.006885	Fungi
n123	f_zOTU_196	f_zOTU_196	3	3	3	5	0.421053	0.597917	7	0	0	0.003763	10	33	72	0.333333	1	0.001397	Fungi
n127	b_zOTU_86	b_zOTU_86	3	3	3	2	0.714286	0.8	4	0	0	0.002919	18	5	16	0.333333	1	0.001535	Bacteria
n132	b_zOTU_189	b_zOTU_189	3	3	3	12	0.17703	0.20177	2181.11	8e-06	8e-06	0.002738	0	17	70	0.333333	1	0.001607	Bacteria
n133	b_zOTU_225	b_zOTU_225	3	3	3	11	0.230008	0.288202	2587.19	0.007406	0.007406	0.001366	0	31	70	0.333333	1	0.032742	Bacteria
n160	p_zOTU_356	p_zOTU_356	3	3	3	3	0.625	0.766667	0	0	0	0.00261	18	5	16	1	3	0.001659	Unassigned
n178	b_zOTU_196	b_zOTU_196	3	3	3	3	0.545455	0.694444	5	0	0	0.003471	6	28	17	0.333333	1	0.001415	Bacteria
n187	p_zOTU_482	p_zOTU_482	3	3	3	3	0.625	0.766667	0	0	0	0.00261	18	5	16	1	3	0.001659	Unassigned
n192	p_zOTU_571	p_zOTU_571	3	3	3	2	0.666667	0.75	3	0	0	0.003323	6	28	17	0.666667	2	0.001566	Eukaryota
n217	b_zOTU_186	b_zOTU_186	3	3	3	12	0.186	0.213141	947.153	2.8e-05	2.8e-05	0.00222	0	19	70	0.333333	1	0.001771	Bacteria
n223	f_zOTU_48	f_zOTU_48	3	3	3	14	0.151961	0.17829	554	5e-06	5e-06	0.0029	0	32	70	0.333333	1	0.00154	Fungi
n224	p_zOTU_98	p_zOTU_98	3	3	3	14	0.152293	0.179067	1100	5e-06	5e-06	0.002847	0	32	70	0.333333	1	0.001543	Eukaryota
n252	f_zOTU_302	f_zOTU_302	3	3	3	4	0.473684	0.601852	20	0	0	0.004235	11	8	90	0	0	0.001335	Fungi
n253	p_zOTU_62	p_zOTU_62	3	3	3	12	0.203501	0.254779	558.568	0.003074	0.003074	0.00149	0	31	73	0	0	0.014239	Eukaryota
n258	f_zOTU_132	f_zOTU_132	3	3	3	4	0.5	0.635417	16	0	0	0.003665	10	33	72	0.333333	1	0.001448	Fungi
n269	p_zOTU_268	p_zOTU_268	3	3	3	12	0.185382	0.222387	22.6659	0.000284	0.000284	0.00157	0	31	81	0.666667	2	0.003066	Eukaryota
n277	f_zOTU_26	f_zOTU_26	3	3	3	11	0.200143	0.239423	58.4487	0.000353	0.000353	0.001689	0	19	61	0.333333	1	0.003174	Fungi
n285	p_zOTU_184	p_zOTU_184	3	3	3	11	0.202614	0.244381	6.54083	0.000461	0.000461	0.001592	0	19	61	0.666667	2	0.003864	Eukaryota
n290	b_zOTU_151	b_zOTU_151	3	3	3	13	0.161739	0.190536	4859.26	0	0	0.002678	0	19	70	0	0	0.00176	Bacteria
n310	f_zOTU_24	f_zOTU_24	3	3	3	11	0.205147	0.245355	555	0.000788	0.000788	0.00259	0	16	69	0	0	0.004854	Fungi
n338	f_zOTU_206	f_zOTU_206	3	3	3	11	0.199714	0.232258	2503.23	0.00025	0.00025	0.002268	0	17	70	0	0	0.002422	Fungi
n340	p_zOTU_249	p_zOTU_249	3	3	3	7	0.3	0.510317	0	0	0	0.002386	21	29	86	1	3	0.001739	Eukaryota
n344	p_zOTU_783	p_zOTU_783	3	3	3	2	0.666667	0.75	3	0	0	0.003323	6	28	17	0.666667	2	0.001566	Eukaryota
n351	p_zOTU_431	p_zOTU_431	3	3	3	3	0.529412	0.62963	26	0	0	0.004108	11	8	90	0	0	0.001386	Eukaryota
n352	p_zOTU_158	p_zOTU_158	3	3	3	14	0.152209	0.178888	7.5	5e-06	5e-06	0.002713	0	32	70	0.666667	2	0.001602	Eukaryota
n357	p_zOTU_610	p_zOTU_610	3	3	3	14	0.169091	0.201791	2175	4.2e-05	4.2e-05	0.003305	0	34	62	0	0	0.001516	Eukaryota
n359	p_zOTU_167	p_zOTU_167	3	3	3	16	0.127747	0.149394	1374	0	0	0.0039	0	34	62	0	0	0.001291	Eukaryota
n0	b_zOTU_7	b_zOTU_7	2	2	2	16	0.124442	0.142598	278	0	0	0.002816	0	7	73	0	0	0.000835	Bacteria
n2	b_zOTU_37	b_zOTU_37	2	2	2	15	0.141913	0.166111	554	2e-06	2e-06	0.002463	0	7	73	0	0	0.000947	Bacteria
n8	b_zOTU_49	b_zOTU_49	2	2	2	17	0.113599	0.13134	828	0	0	0.002752	0	34	62	0	0	0.000984	Bacteria
n10	b_zOTU_406	b_zOTU_406	2	2	2	11	0.19268	0.220568	624.52	4.2e-05	4.2e-05	0.001655	0	19	61	0	0	0.001375	Bacteria
n11	b_zOTU_22	b_zOTU_22	2	2	2	14	0.14723	0.170611	32.627	4e-06	4e-06	0.00203	0	7	73	0	0	0.000903	Bacteria
n12	b_zOTU_28	b_zOTU_28	2	2	2	13	0.152209	0.173834	2375.66	0	0	0.001961	0	32	70	0	0	0.001132	Bacteria
n15	b_zOTU_340	b_zOTU_340	2	2	2	12	0.189796	0.227988	33.1222	0.000211	0.000211	0.00133	0	32	70	0	0	0.00195	Bacteria
n25	b_zOTU_10	b_zOTU_10	2	2	2	15	0.132605	0.152518	828	0	0	0.00234	0	32	70	0	0	0.000952	Archaea
n26	b_zOTU_15	b_zOTU_15	2	2	2	17	0.105124	0.11857	278	0	0	0.002941	0	32	70	0	0	0.000831	Archaea
n29	b_zOTU_97	b_zOTU_97	2	2	2	12	0.172649	0.196358	76.4628	1.5e-05	1.5e-05	0.001645	0	17	70	0	0	0.001019	Bacteria
n34	b_zOTU_43	b_zOTU_43	2	2	2	12	0.204396	0.253068	0	0.003702	0.003702	0.000744	0	31	54	1	1	0.016328	Bacteria
n39	b_zOTU_133	b_zOTU_133	2	2	2	14	0.1609	0.189063	278	5e-06	5e-06	0.002119	0	6	5	0	0	0.001002	Bacteria
n46	b_zOTU_145	b_zOTU_145	2	2	2	12	0.19375	0.234168	8.91908	0.000558	0.000558	0.001155	0	19	61	0	0	0.003468	Bacteria
n49	b_zOTU_208	b_zOTU_208	2	2	2	1	1	1	0	0	0	0.00271	4	2	78	1	1	0.000885	Bacteria
n54	b_zOTU_30	b_zOTU_30	2	2	2	11	0.203057	0.23018	3094.42	4.2e-05	4.2e-05	0.001502	0	19	70	0	0	0.001559	Bacteria
n58	b_zOTU_238	b_zOTU_238	2	2	2	17	0.104887	0.126159	141.833	0	0	0.002181	0	19	70	0	0	0.000963	Bacteria
n70	b_zOTU_130	b_zOTU_130	2	2	2	5	0.32	0.466667	7	0	0	0.003063	10	33	72	0	0	0.000831	Bacteria
n74	f_zOTU_2	f_zOTU_2	2	2	2	17	0.101974	0.122291	131.167	0	0	0.001915	0	19	70	0	0	0.001215	Fungi
n75	b_zOTU_223	b_zOTU_223	2	2	2	2	0.75	0.833333	2	0	0	0.003518	12	22	68	0	0	0.000827	Bacteria
n77	b_zOTU_296	b_zOTU_296	2	2	2	5	0.36	0.485185	8	0	0	0.003056	11	8	90	0	0	0.000885	Bacteria
n79	b_zOTU_148	b_zOTU_148	2	2	2	16	0.107556	0.124054	278	0	0	0.002555	0	19	70	0	0	0.000955	Bacteria
n85	b_zOTU_215	b_zOTU_215	2	2	2	15	0.143297	0.165141	278	2e-06	2e-06	0.002606	0	21	43	0	0	0.000838	Bacteria
n88	f_zOTU_6	f_zOTU_6	2	2	2	1	1	1	1	0	0	0.003953	8	0	6	0	0	0.000776	Fungi
n89	f_zOTU_344	f_zOTU_344	2	2	2	13	0.192414	0.232253	46.6282	0.000551	0.000551	0.001125	0	32	70	0	0	0.003282	Fungi
n90	b_zOTU_64	b_zOTU_64	2	2	2	15	0.121994	0.137119	278	0	0	0.002785	0	17	70	0	0	0.000889	Bacteria
n93	b_zOTU_966	b_zOTU_966	2	2	2	11	0.194154	0.221189	2688.96	8.6e-05	8.6e-05	0.001501	0	32	70	0	0	0.001461	Bacteria
n95	b_zOTU_89	b_zOTU_89	2	2	2	1	1	1	1	0	0	0.003953	2	1	8	0	0	0.000776	Bacteria
n97	f_zOTU_65	f_zOTU_65	2	2	2	15	0.132102	0.15064	278	0	0	0.002464	0	32	70	0	0	0.000897	Fungi
n105	b_zOTU_107	b_zOTU_107	2	2	2	13	0.200431	0.247435	6.74779	0.001429	0.001429	0.000844	0	3	62	0	0	0.007108	Bacteria
n107	b_zOTU_34	b_zOTU_34	2	2	2	13	0.199714	0.249943	828	0.002106	0.002106	0.001489	0	21	43	0	0	0.00985	Bacteria
n109	b_zOTU_284	b_zOTU_284	2	2	2	1	1	1	0	0	0	0.00271	4	2	78	1	1	0.000885	Bacteria
n118	f_zOTU_135	f_zOTU_135	2	2	2	14	0.163829	0.194661	278	7.2e-05	7.2e-05	0.002234	0	7	73	0	0	0.001151	Fungi
n126	b_zOTU_248	b_zOTU_248	2	2	2	12	0.206667	0.255997	0	0.001816	0.001816	0.000847	0	3	22	1	1	0.009156	Bacteria
n128	f_zOTU_4	f_zOTU_4	2	2	2	4	0.428571	0.527778	14	0	0	0.002887	11	8	90	0	0	0.00094	Fungi
n130	b_zOTU_355	b_zOTU_355	2	2	2	1	1	1	1	0	0	0.003953	19	25	84	0	0	0.000776	Bacteria
n168	b_zOTU_77	b_zOTU_77	2	2	2	6	0.28125	0.427778	8	0	0	0.003002	21	29	86	0	0	0.000831	Bacteria
n180	p_zOTU_91	p_zOTU_91	2	2	2	5	0.346154	0.475926	14	0	0	0.002742	21	29	86	0	0	0.000882	Eukaryota
n189	b_zOTU_76	b_zOTU_76	2	2	2	13	0.170747	0.201981	293.215	0.000104	0.000104	0.001692	0	7	73	0	0	0.001334	Bacteria
n209	f_zOTU_20	f_zOTU_20	2	2	2	13	0.195105	0.246248	40.1354	0.001393	0.001393	0.000888	0	3	43	0	0	0.007136	Fungi
n210	p_zOTU_90	p_zOTU_90	2	2	2	13	0.202174	0.255165	0	0.003352	0.003352	0.000758	0	31	43	1	1	0.015239	Eukaryota
n220	b_zOTU_12	b_zOTU_12	2	2	2	13	0.203353	0.253901	0	0.002875	0.002875	0.000775	0	31	62	1	1	0.013519	Bacteria
n222	b_zOTU_72	b_zOTU_72	2	2	2	14	0.158253	0.183904	278	5e-06	5e-06	0.002218	0	6	5	0	0	0.000934	Bacteria
n238	b_zOTU_96	b_zOTU_96	2	2	2	13	0.185382	0.23445	0	0.001481	0.001481	0.00076	0	3	52	1	1	0.008569	Bacteria
n240	p_zOTU_241	p_zOTU_241	2	2	2	13	0.176471	0.208656	0	8.9e-05	8.9e-05	0.001206	0	31	81	1	1	0.001534	Eukaryota
n247	f_zOTU_90	f_zOTU_90	2	2	2	13	0.208676	0.268641	0	0.007663	0.007663	0.000668	0	4	93	1	1	0.033279	Fungi
n251	f_zOTU_10	f_zOTU_10	2	2	2	4	0.391304	0.5	8	0	0	0.003	11	8	90	0	0	0.000889	Fungi
n257	f_zOTU_11	f_zOTU_11	2	2	2	4	0.4	0.520833	12	0	0	0.002834	10	33	72	0	0	0.000885	Fungi
n259	f_zOTU_57	f_zOTU_57	2	2	2	1	1	1	1	0	0	0.003953	13	9	45	0	0	0.000776	Fungi
n260	p_zOTU_107	p_zOTU_107	2	2	2	4	0.409091	0.509259	18	0	0	0.002494	21	29	86	0	0	0.000893	Eukaryota
n266	f_zOTU_12	f_zOTU_12	2	2	2	15	0.145616	0.169696	1638	1e-06	1e-06	0.002449	0	34	62	0	0	0.000996	Fungi
n268	b_zOTU_74	b_zOTU_74	2	2	2	13	0.195378	0.243337	0	0.00217	0.00217	0.000757	0	10	92	1	1	0.010022	Bacteria
n275	b_zOTU_154	b_zOTU_154	2	2	2	11	0.186872	0.219434	143.611	0.000202	0.000202	0.001401	0	17	70	0	0	0.002075	Bacteria
n288	b_zOTU_131	b_zOTU_131	2	2	2	16	0.117325	0.133613	554	0	0	0.002651	0	32	70	0	0	0.000886	Bacteria
n293	b_zOTU_265	b_zOTU_265	2	2	2	15	0.142347	0.167186	19.4123	3e-06	3e-06	0.002129	0	7	73	0	0	0.000951	Bacteria
n296	b_zOTU_161	b_zOTU_161	2	2	2	14	0.134523	0.149856	278	0	0	0.002543	0	17	70	0	0	0.000897	Bacteria
n303	b_zOTU_253	b_zOTU_253	2	2	2	13	0.193213	0.239288	70.1944	0.001509	0.001509	0.001221	0	32	74	0	0	0.007399	Bacteria
n305	f_zOTU_14	f_zOTU_14	2	2	2	1	1	1	1	0	0	0.003953	7	14	66	0	0	0.000776	Fungi
n311	f_zOTU_33	f_zOTU_33	2	2	2	17	0.100941	0.117175	278	0	0	0.002828	0	19	70	0	0	0.000889	Fungi
n317	f_zOTU_34	f_zOTU_34	2	2	2	12	0.172329	0.193933	278	6e-06	6e-06	0.002102	0	19	61	0	0	0.000996	Fungi
n321	f_zOTU_140	f_zOTU_140	2	2	2	15	0.126016	0.14843	832.843	0	0	0.002066	0	19	70	0	0	0.001022	Fungi
n323	f_zOTU_95	f_zOTU_95	2	2	2	14	0.166966	0.198217	554	7.1e-05	7.1e-05	0.002147	0	21	43	0	0	0.001156	Fungi
n324	f_zOTU_96	f_zOTU_96	2	2	2	1	1	1	0	0	0	0.00271	4	2	78	1	1	0.000885	Fungi
n325	f_zOTU_91	f_zOTU_91	2	2	2	2	0.75	0.833333	2	0	0	0.003518	12	22	68	0	0	0.000827	Fungi
n326	f_zOTU_82	f_zOTU_82	2	2	2	13	0.170747	0.200318	375.819	3.3e-05	3.3e-05	0.001477	0	6	5	0	0	0.001223	Fungi
n329	f_zOTU_104	f_zOTU_104	2	2	2	16	0.109541	0.129683	210.991	0	0	0.002214	0	19	70	0	0	0.001014	Fungi
n331	f_zOTU_244	f_zOTU_244	2	2	2	14	0.167668	0.196842	278	4.2e-05	4.2e-05	0.002299	0	34	62	0	0	0.001063	Fungi
n332	f_zOTU_181	f_zOTU_181	2	2	2	1	1	1	1	0	0	0.003953	17	24	80	0	0	0.000776	Fungi
n333	f_zOTU_183	f_zOTU_183	2	2	2	15	0.128276	0.148805	0	0	0	0.001685	0	6	5	1	1	0.00116	Fungi
n335	f_zOTU_343	f_zOTU_343	2	2	2	5	0.333333	0.457407	8	0	0	0.003099	11	8	90	0	0	0.000834	Fungi
n346	p_zOTU_118	p_zOTU_118	2	2	2	11	0.210566	0.246545	1116.44	0.000818	0.000818	0.001244	0	19	70	0	0	0.00467	Eukaryota
n348	p_zOTU_243	p_zOTU_243	2	2	2	13	0.199714	0.251361	0	0.003079	0.003079	0.000701	0	3	87	1	1	0.015986	Eukaryota
n354	p_zOTU_10497	p_zOTU_10497	2	2	2	3	0.470588	0.5625	15	0	0	0.002649	10	33	72	0	0	0.000947	Eukaryota
n356	p_zOTU_3046	p_zOTU_3046	2	2	2	4	0.45	0.546296	20	0	0	0.002169	21	29	86	0	0	0.001019	Eukaryota
n16	b_zOTU_117	b_zOTU_117	1	1	1	1	1	1	0	0	0	0.00271	1	11	59	0	0	0.000385	Bacteria
n19	b_zOTU_67	b_zOTU_67	1	1	1	2	0.666667	0.75	0	0	0	0.002088	2	1	8	0	0	0.000436	Bacteria
n23	b_zOTU_105	b_zOTU_105	1	1	1	16	0.111868	0.128809	0	0	0	0.001278	0	19	70	0	0	0.000567	Bacteria
n30	b_zOTU_92	b_zOTU_92	1	1	1	14	0.168275	0.202173	0	0.000103	0.000103	0.000776	0	3	60	0	0	0.001206	Archaea
n38	b_zOTU_123	b_zOTU_123	1	1	1	1	1	1	0	0	0	0.00271	3	12	63	0	0	0.000385	Archaea
n41	b_zOTU_140	b_zOTU_140	1	1	1	17	0.097145	0.108155	0	0	0	0.001492	0	19	70	0	0	0.000447	Archaea
n43	b_zOTU_136	b_zOTU_136	1	1	1	15	0.118622	0.128788	0	0	0	0.001487	0	17	70	0	0	0.000443	Bacteria
n51	b_zOTU_203	b_zOTU_203	1	1	1	1	1	1	0	0	0	0.00271	5	13	64	0	0	0.000385	Bacteria
n57	b_zOTU_187	b_zOTU_187	1	1	1	4	0.375	0.472222	0	0	0	0.00139	6	28	17	0	0	0.000502	Bacteria
n66	b_zOTU_78	b_zOTU_78	1	1	1	2	0.666667	0.75	0	0	0	0.002088	7	14	66	0	0	0.000436	Bacteria
n67	b_zOTU_119	b_zOTU_119	1	1	1	2	0.666667	0.75	0	0	0	0.002088	7	14	66	0	0	0.000436	Bacteria
n68	f_zOTU_5	f_zOTU_5	1	1	1	2	0.666667	0.75	0	0	0	0.002088	8	0	6	0	0	0.000436	Fungi
n69	b_zOTU_168	b_zOTU_168	1	1	1	1	1	1	0	0	0	0.00271	9	15	67	0	0	0.000385	Bacteria
n71	b_zOTU_149	b_zOTU_149	1	1	1	5	0.290323	0.368519	0	0	0	0.001681	11	8	90	0	0	0.000443	Bacteria
n80	b_zOTU_183	b_zOTU_183	1	1	1	12	0.17033	0.192649	0	2.7e-05	2.7e-05	0.00114	0	16	69	0	0	0.000608	Bacteria
n81	b_zOTU_219	b_zOTU_219	1	1	1	12	0.17033	0.192649	0	2.7e-05	2.7e-05	0.00114	0	16	69	0	0	0.000608	Bacteria
n84	b_zOTU_39	b_zOTU_39	1	1	1	18	0.091716	0.102765	0	0	0	0.001608	0	19	70	0	0	0.000443	Bacteria
n94	b_zOTU_299	b_zOTU_299	1	1	1	13	0.147074	0.160503	0	0	0	0.0013	0	19	61	0	0	0.000448	Bacteria
n96	b_zOTU_281	b_zOTU_281	1	1	1	16	0.116736	0.129197	0	0	0	0.001454	0	32	70	0	0	0.000443	Bacteria
n98	b_zOTU_118	b_zOTU_118	1	1	1	2	0.666667	0.75	0	0	0	0.002088	13	9	45	0	0	0.000436	Bacteria
n99	f_zOTU_46	f_zOTU_46	1	1	1	1	1	1	0	0	0	0.00271	14	18	75	0	0	0.000385	Fungi
n100	b_zOTU_352	b_zOTU_352	1	1	1	14	0.148721	0.175213	0	1.7e-05	1.7e-05	0.00096	0	19	61	0	0	0.000659	Bacteria
n103	f_zOTU_18	f_zOTU_18	1	1	1	6	0.307692	0.410417	0	0	0	0.001473	10	33	72	0	0	0.000501	Fungi
n106	b_zOTU_748	b_zOTU_748	1	1	1	1	1	1	0	0	0	0.00271	15	20	76	0	0	0.000385	Bacteria
n110	b_zOTU_273	b_zOTU_273	1	1	1	3	0.5	0.611111	0	0	0	0.001902	12	22	68	0	0	0.000439	Bacteria
n112	f_zOTU_119	f_zOTU_119	1	1	1	13	0.165382	0.191095	0	6e-06	6e-06	0.000954	0	6	5	0	0	0.000737	Fungi
n113	f_zOTU_75	f_zOTU_75	1	1	1	1	1	1	0	0	0	0.00271	16	23	79	0	0	0.000385	Fungi
n116	f_zOTU_149	f_zOTU_149	1	1	1	14	0.14471	0.168582	0	0	0	0.000998	0	6	5	0	0	0.000716	Fungi
n121	b_zOTU_5	b_zOTU_5	1	1	1	15	0.143666	0.161964	0	1e-06	1e-06	0.001384	0	34	62	0	0	0.000448	Bacteria
n124	b_zOTU_88	b_zOTU_88	1	1	1	2	0.666667	0.75	0	0	0	0.002088	17	24	80	0	0	0.000436	Bacteria
n125	b_zOTU_251	b_zOTU_251	1	1	1	2	0.666667	0.75	0	0	0	0.002088	17	24	80	0	0	0.000436	Bacteria
n129	f_zOTU_66	f_zOTU_66	1	1	1	6	0.257143	0.344444	0	0	0	0.001723	11	8	90	0	0	0.000439	Fungi
n131	b_zOTU_171	b_zOTU_171	1	1	1	1	1	1	0	0	0	0.00271	20	26	82	0	0	0.000385	Bacteria
n134	b_zOTU_414	b_zOTU_414	1	1	1	5	0.333333	0.411111	0	0	0	0.001606	11	8	90	0	0	0.000497	Bacteria
n155	f_zOTU_103	f_zOTU_103	1	1	1	17	0.101974	0.115989	0	0	0	0.000986	0	6	5	0	0	0.000596	Fungi
n190	b_zOTU_146	b_zOTU_146	1	1	1	4	0.428571	0.513889	0	0	0	0.001398	6	28	17	0	0	0.000553	Bacteria
n191	f_zOTU_175	f_zOTU_175	1	1	1	4	0.428571	0.513889	0	0	0	0.001398	6	28	17	0	0	0.000553	Fungi
n196	b_zOTU_21	b_zOTU_21	1	1	1	13	0.204545	0.261947	0	0.004839	0.004839	0.000538	0	10	65	0	0	0.020858	Archaea
n202	b_zOTU_10764	b_zOTU_10764	1	1	1	1	1	1	0	0	0	0.00271	22	27	85	0	0	0.000385	Bacteria
n231	b_zOTU_170	b_zOTU_170	1	1	1	1	1	1	0	0	0	0.00271	23	30	88	0	0	0.000385	Bacteria
n267	p_zOTU_396	p_zOTU_396	1	1	1	15	0.14471	0.164439	0	1e-06	1e-06	0.001343	0	34	62	0	0	0.000502	Eukaryota
n270	b_zOTU_160	b_zOTU_160	1	1	1	17	0.113323	0.127159	0	0	0	0.001512	0	34	62	0	0	0.000494	Bacteria
n280	b_zOTU_150	b_zOTU_150	1	1	1	13	0.184891	0.220588	0	0.000591	0.000591	0.000627	0	31	83	0	0	0.002969	Bacteria
n284	p_zOTU_142	p_zOTU_142	1	1	1	1	1	1	0	0	0	0.00271	24	35	97	0	0	0.000385	Unassigned
n286	b_zOTU_134	b_zOTU_134	1	1	1	1	1	1	0	0	0	0.00271	1	11	59	0	0	0.000385	Bacteria
n287	b_zOTU_197	b_zOTU_197	1	1	1	18	0.093467	0.111272	0	0	0	0.001138	0	19	70	0	0	0.000694	Bacteria
n289	b_zOTU_232	b_zOTU_232	1	1	1	13	0.143371	0.157795	0	0	0	0.001189	0	19	61	0	0	0.000499	Archaea
n291	b_zOTU_242	b_zOTU_242	1	1	1	16	0.106124	0.117769	0	0	0	0.001325	0	19	70	0	0	0.000509	Bacteria
n292	b_zOTU_17	b_zOTU_17	1	1	1	19	0.092753	0.103581	0	0	0	0.001646	0	34	62	0	0	0.00049	Bacteria
n294	b_zOTU_412	b_zOTU_412	1	1	1	15	0.121887	0.13473	0	0	0	0.001434	0	17	70	0	0	0.000501	Archaea
n295	b_zOTU_234	b_zOTU_234	1	1	1	1	1	1	0	0	0	0.00271	3	12	63	0	0	0.000385	Bacteria
n297	b_zOTU_179	b_zOTU_179	1	1	1	19	0.092753	0.103581	0	0	0	0.001646	0	34	62	0	0	0.00049	Bacteria
n298	b_zOTU_394	b_zOTU_394	1	1	1	19	0.085635	0.100379	0	0	0	0.001189	0	19	70	0	0	0.000573	Bacteria
n299	b_zOTU_155	b_zOTU_155	1	1	1	15	0.138668	0.156513	0	0	0	0.001307	0	6	5	0	0	0.000448	Bacteria
n300	b_zOTU_279	b_zOTU_279	1	1	1	17	0.100868	0.114785	0	0	0	0.001461	0	19	70	0	0	0.000501	Bacteria
n301	b_zOTU_201	b_zOTU_201	1	1	1	1	1	1	0	0	0	0.00271	5	13	64	0	0	0.000385	Bacteria
n302	b_zOTU_261	b_zOTU_261	1	1	1	15	0.118522	0.133159	0	0	0	0.00125	0	19	70	0	0	0.000619	Bacteria
n304	b_zOTU_239	b_zOTU_239	1	1	1	17	0.110714	0.123229	0	0	0	0.001603	0	7	73	0	0	0.000439	Bacteria
n306	f_zOTU_7	f_zOTU_7	1	1	1	1	1	1	0	0	0	0.00271	9	15	67	0	0	0.000385	Fungi
n308	f_zOTU_67	f_zOTU_67	1	1	1	3	0.5	0.611111	0	0	0	0.001902	12	22	68	0	0	0.000439	Fungi
n309	f_zOTU_25	f_zOTU_25	1	1	1	6	0.272727	0.359259	0	0	0	0.001705	11	8	90	0	0	0.000443	Fungi
n312	f_zOTU_61	f_zOTU_61	1	1	1	18	0.095157	0.104633	0	0	0	0.001657	0	32	70	0	0	0.000439	Fungi
n313	f_zOTU_98	f_zOTU_98	1	1	1	16	0.125393	0.140019	0	0	0	0.001514	0	21	43	0	0	0.000439	Fungi
n314	f_zOTU_31	f_zOTU_31	1	1	1	2	0.666667	0.75	0	0	0	0.002088	8	0	6	0	0	0.000436	Fungi
n315	f_zOTU_80	f_zOTU_80	1	1	1	6	0.25	0.352083	0	0	0	0.001708	10	33	72	0	0	0.000439	Fungi
n316	f_zOTU_51	f_zOTU_51	1	1	1	16	0.108772	0.118916	0	0	0	0.00159	0	17	70	0	0	0.000443	Fungi
n318	f_zOTU_255	f_zOTU_255	1	1	1	13	0.156742	0.17873	0	9e-06	9e-06	0.00105	0	32	74	0	0	0.000528	Fungi
n319	f_zOTU_23	f_zOTU_23	1	1	1	2	0.666667	0.75	0	0	0	0.002088	2	1	8	0	0	0.000436	Fungi
n320	f_zOTU_128	f_zOTU_128	1	1	1	1	1	1	0	0	0	0.00271	14	18	75	0	0	0.000385	Fungi
n322	f_zOTU_73	f_zOTU_73	1	1	1	1	1	1	0	0	0	0.00271	15	20	76	0	0	0.000385	Fungi
n327	f_zOTU_279	f_zOTU_279	1	1	1	15	0.145844	0.170482	0	8e-06	8e-06	0.000937	0	3	60	0	0	0.000554	Fungi
n328	f_zOTU_87	f_zOTU_87	1	1	1	1	1	1	0	0	0	0.00271	16	23	79	0	0	0.000385	Fungi
n330	f_zOTU_158	f_zOTU_158	1	1	1	15	0.140838	0.160256	0	2e-06	2e-06	0.001356	0	7	73	0	0	0.00045	Fungi
n334	f_zOTU_246	f_zOTU_246	1	1	1	3	0.454545	0.533333	0	0	0	0.001233	18	5	16	0	0	0.000509	Fungi
n336	f_zOTU_118	f_zOTU_118	1	1	1	2	0.666667	0.75	0	0	0	0.002088	19	25	84	0	0	0.000436	Fungi
n337	f_zOTU_15	f_zOTU_15	1	1	1	1	1	1	0	0	0	0.00271	20	26	82	0	0	0.000385	Fungi
n339	f_zOTU_154	f_zOTU_154	1	1	1	2	0.666667	0.75	0	0	0	0.002088	19	25	84	0	0	0.000436	Fungi
n343	p_zOTU_124	p_zOTU_124	1	1	1	1	1	1	0	0	0	0.00271	22	27	85	0	0	0.000385	Eukaryota
n345	p_zOTU_152	p_zOTU_152	1	1	1	7	0.225	0.325132	0	0	0	0.001682	21	29	86	0	0	0.000439	Eukaryota
n347	p_zOTU_116	p_zOTU_116	1	1	1	15	0.136698	0.153173	0	0	0	0.001349	0	6	5	0	0	0.000444	Eukaryota
n349	p_zOTU_9167	p_zOTU_9167	1	1	1	1	1	1	0	0	0	0.00271	23	30	88	0	0	0.000385	Eukaryota
n353	p_zOTU_2227	p_zOTU_2227	1	1	1	6	0.307692	0.410417	0	0	0	0.001473	10	33	72	0	0	0.000501	Eukaryota
n355	p_zOTU_584	p_zOTU_584	1	1	1	2	0.666667	0.75	0	0	0	0.002088	13	9	45	0	0	0.000436	Eukaryota
n366	p_zOTU_188	p_zOTU_188	1	1	1	1	1	1	0	0	0	0.00271	24	35	97	0	0	0.000385	Unassigned

## Sheet: RSMD
Co-occurrence network propeties of RSMD
Id	Label	v_name	v_degree	Degree	Weighted Degree	Eccentricity	closnesscentrality	harmonicclosnesscentrality	betweenesscentrality	Authority	Hub	pageranks	componentnumber	modularity_class	stat_inf_class	clustering	triangles	eigencentrality	color
n0	b_zOTU_13	b_zOTU_13	5	5	5	23	0.120816	0.163596	2398.41	1.1e-05	1.1e-05	0.003986	0	32	9	0.4	4	0.019685	Bacteria
n1	b_zOTU_98	b_zOTU_98	14	14	14	19	0.179767	0.271058	1729.87	0.175753	0.175753	0.005327	0	37	18	0.428571	39	0.6362	Bacteria
n2	b_zOTU_33	b_zOTU_33	1	1	1	3	0.454545	0.533333	0	0	0	0.001803	1	39	34	0	0	0.002359	Bacteria
n3	b_zOTU_55	b_zOTU_55	13	13	13	20	0.16727	0.257465	557.26	0.170187	0.170187	0.004978	0	37	18	0.435897	34	0.609412	Bacteria
n4	b_zOTU_110	b_zOTU_110	8	8	8	20	0.171238	0.244684	5118.79	0.056287	0.056287	0.003766	0	37	18	0.357143	10	0.243575	Bacteria
n5	b_zOTU_19	b_zOTU_19	6	6	6	20	0.155034	0.221439	908	0.111021	0.111021	0.002886	0	3	1	0.666667	10	0.336833	Bacteria
n6	b_zOTU_95	b_zOTU_95	9	9	9	20	0.163251	0.231706	50.6799	0.084085	0.084085	0.003624	0	37	18	0.666667	24	0.348005	Bacteria
n7	b_zOTU_28	b_zOTU_28	10	10	10	20	0.15	0.223299	713.856	0.01267	0.01267	0.005098	0	31	13	0.377778	17	0.136175	Bacteria
n8	b_zOTU_58	b_zOTU_58	6	6	6	19	0.162105	0.22887	563.813	0.027515	0.027515	0.003174	0	31	13	0.4	6	0.11748	Bacteria
n9	b_zOTU_213	b_zOTU_213	8	8	8	20	0.156187	0.219726	236.064	0.072708	0.072708	0.003511	0	37	18	0.535714	15	0.295676	Bacteria
n10	b_zOTU_47	b_zOTU_47	3	3	3	21	0.134772	0.177922	686	0.010121	0.010121	0.003004	0	16	1	0	0	0.033951	Bacteria
n11	b_zOTU_171	b_zOTU_171	5	5	5	20	0.148077	0.21012	69.9349	0.013508	0.013508	0.002509	0	31	13	0.8	8	0.105618	Bacteria
n12	b_zOTU_5	b_zOTU_5	7	7	7	18	0.179627	0.247707	4890.9	0.058315	0.058315	0.003309	0	37	18	0.428571	9	0.24056	Bacteria
n13	b_zOTU_117	b_zOTU_117	2	2	2	2	0.75	0.833333	2	0	0	0.003667	2	9	11	0	0	0.003206	Bacteria
n14	b_zOTU_15	b_zOTU_15	4	4	4	4	0.444444	0.583333	14	0	0	0.003532	3	27	22	0.666667	4	0.01536	Archaea
n15	b_zOTU_241	b_zOTU_241	7	7	7	20	0.155242	0.222828	840.556	0.01145	0.01145	0.003577	0	31	13	0.571429	12	0.116424	Bacteria
n16	b_zOTU_138	b_zOTU_138	3	3	3	23	0.110368	0.139292	458	2.3e-05	2.3e-05	0.003483	0	19	13	0.333333	1	0.006672	Bacteria
n17	b_zOTU_22	b_zOTU_22	3	3	3	19	0.0924	0.118187	2846	0	0	0.003829	0	35	26	0	0	0.005718	Bacteria
n18	b_zOTU_29	b_zOTU_29	2	2	2	5	0.342857	0.45	11	0	0	0.002884	3	27	22	0	0	0.004477	Bacteria
n19	b_zOTU_87	b_zOTU_87	3	3	3	3	0.48	0.569444	36	0	0	0.002983	3	27	22	0.333333	1	0.011052	Bacteria
n20	b_zOTU_85	b_zOTU_85	4	4	4	5	0.363636	0.496875	62	0	0	0.005514	4	7	25	0	0	0.007864	Archaea
n21	b_zOTU_3	b_zOTU_3	3	3	3	22	0.121579	0.157832	458	0.000212	0.000212	0.002863	0	31	13	0.333333	1	0.01083	Bacteria
n22	b_zOTU_74	b_zOTU_74	6	6	6	20	0.145466	0.208155	92.1128	0.013697	0.013697	0.002996	0	31	13	0.466667	7	0.106197	Bacteria
n23	b_zOTU_92	b_zOTU_92	6	6	6	20	0.150097	0.214806	915.273	0.009206	0.009206	0.003104	0	31	13	0.466667	7	0.094279	Archaea
n24	b_zOTU_245	b_zOTU_245	7	7	7	20	0.154826	0.220664	340.654	0.011342	0.011342	0.003691	0	31	13	0.52381	11	0.112836	Bacteria
n25	b_zOTU_18	b_zOTU_18	6	6	6	23	0.11413	0.15873	328.815	2e-06	2e-06	0.004632	0	32	9	0.333333	5	0.023936	Bacteria
n26	b_zOTU_4352	b_zOTU_4352	3	3	3	23	0.109065	0.145419	149.302	1e-06	1e-06	0.002516	0	32	9	0.333333	1	0.012654	Bacteria
n27	b_zOTU_101	b_zOTU_101	1	1	1	21	0.138989	0.177676	0	0.001453	0.001453	0.000862	0	31	13	0	0	0.016125	Bacteria
n28	b_zOTU_482	b_zOTU_482	10	10	10	20	0.155451	0.230808	432.176	0.018173	0.018173	0.004754	0	31	13	0.466667	21	0.163736	Bacteria
n29	b_zOTU_102	b_zOTU_102	3	3	3	22	0.123728	0.160346	911	0.000251	0.000251	0.003437	0	19	13	0	0	0.007462	Bacteria
n30	b_zOTU_109	b_zOTU_109	2	2	2	17	0.096532	0.11824	230	0	0	0.002552	0	26	26	0	0	0.005016	Bacteria
n31	b_zOTU_86	b_zOTU_86	2	2	2	23	0.108502	0.133668	0	2.1e-05	2.1e-05	0.002148	0	31	13	1	1	0.00506	Bacteria
n32	b_zOTU_79	b_zOTU_79	6	6	6	17	0.185841	0.259077	7798.66	0.048117	0.048117	0.003337	0	34	31	0.066667	1	0.163674	Bacteria
n33	b_zOTU_166	b_zOTU_166	15	15	15	19	0.181176	0.275593	1870.09	0.182356	0.182356	0.005688	0	37	18	0.428571	45	0.667504	Bacteria
n34	b_zOTU_131	b_zOTU_131	2	2	2	6	0.318182	0.492857	0	0	0	0.002604	5	18	17	1	1	0.004482	Bacteria
n35	b_zOTU_168	b_zOTU_168	3	3	3	21	0.140426	0.188074	1355	0.002754	0.002754	0.002961	0	19	13	0	0	0.016611	Bacteria
n36	b_zOTU_82	b_zOTU_82	4	4	4	19	0.154	0.212619	126.845	0.023902	0.023902	0.002235	0	31	13	0.833333	5	0.094635	Bacteria
n37	b_zOTU_66	b_zOTU_66	1	1	1	22	0.111325	0.133696	0	4e-05	4e-05	0.00154	0	11	13	0	0	0.002156	Bacteria
n38	b_zOTU_25	b_zOTU_25	2	2	2	25	0.060918	0.079568	230	0	0	0.003049	0	35	26	0	0	0.003862	Bacteria
n39	b_zOTU_11	b_zOTU_11	2	2	2	27	0.054455	0.07013	230	0	0	0.003236	0	35	26	0	0	0.003304	Bacteria
n40	b_zOTU_42	b_zOTU_42	7	7	7	20	0.158545	0.2329	205.59	0.132162	0.132162	0.002884	0	3	1	0.666667	14	0.402	Bacteria
n41	b_zOTU_20	b_zOTU_20	3	3	3	20	0.163482	0.214529	2886.41	0.013762	0.013762	0.00191	0	37	18	0.333333	1	0.066478	Bacteria
n42	b_zOTU_286	b_zOTU_286	2	2	2	20	0.151774	0.193778	0	0.013143	0.013143	0.00115	0	37	18	1	1	0.061716	Bacteria
n43	b_zOTU_272	b_zOTU_272	8	8	8	19	0.172517	0.247726	1071.24	0.119282	0.119282	0.00348	0	3	1	0.392857	11	0.373783	Bacteria
n44	b_zOTU_68	b_zOTU_68	4	4	4	15	0.159862	0.200481	5191.78	0.000411	0.000411	0.003783	0	34	26	0.166667	1	0.014163	Bacteria
n45	b_zOTU_126	b_zOTU_126	2	2	2	23	0.102941	0.124129	230	0	0	0.002848	0	4	9	0	0	0.003525	Bacteria
n46	b_zOTU_149	b_zOTU_149	2	2	2	4	0.411765	0.547619	10	0	0	0.00301	5	18	17	0	0	0.003755	Bacteria
n47	b_zOTU_150	b_zOTU_150	2	2	2	21	0.106747	0.133137	675.02	0	0	0.00244	0	36	6	0	0	0.005671	Bacteria
n48	b_zOTU_50	b_zOTU_50	1	1	1	1	1	1	0	0	0	0.002825	6	8	10	0	0	0.001302	Bacteria
n49	b_zOTU_21	b_zOTU_21	2	2	2	21	0.105721	0.133142	1149.89	0	0	0.00241	0	34	5	0	0	0.005017	Archaea
n50	b_zOTU_39	b_zOTU_39	1	1	1	18	0.086875	0.099401	0	0	0	0.001681	0	26	26	0	0	0.00192	Bacteria
n51	b_zOTU_106	b_zOTU_106	2	2	2	2	0.75	0.833333	2	0	0	0.003667	2	9	11	0	0	0.003206	Bacteria
n52	b_zOTU_238	b_zOTU_238	2	2	2	22	0.117557	0.144519	230	0.00026	0.00026	0.002553	0	37	18	0	0	0.004177	Bacteria
n53	b_zOTU_187	b_zOTU_187	2	2	2	21	0.130878	0.173846	0	0.001345	0.001345	0.001471	0	31	13	1	1	0.024265	Bacteria
n54	b_zOTU_116	b_zOTU_116	1	1	1	1	1	1	0	0	0	0.002825	7	10	12	0	0	0.001302	Bacteria
n55	b_zOTU_185	b_zOTU_185	8	8	8	20	0.161313	0.233058	1086.61	0.016196	0.016196	0.004123	0	31	13	0.392857	11	0.130555	Bacteria
n56	b_zOTU_32	b_zOTU_32	13	13	13	18	0.177829	0.27363	3310.73	0.197058	0.197058	0.00517	0	3	1	0.384615	30	0.630154	Bacteria
n57	b_zOTU_248	b_zOTU_248	5	5	5	20	0.161878	0.233281	2077.03	0.030205	0.030205	0.002881	0	19	13	0	0	0.114346	Bacteria
n58	b_zOTU_77	b_zOTU_77	3	3	3	19	0.159201	0.204615	2557.09	0.005317	0.005317	0.002474	0	4	9	0	0	0.029141	Bacteria
n59	b_zOTU_34	b_zOTU_34	3	3	3	21	0.125135	0.154219	298.75	4.5e-05	4.5e-05	0.002924	0	4	9	0.333333	1	0.007974	Bacteria
n60	b_zOTU_76	b_zOTU_76	1	1	1	21	0.125068	0.156151	0	0.000448	0.000448	0.001318	0	11	13	0	0	0.004953	Bacteria
n61	b_zOTU_232	b_zOTU_232	1	1	1	21	0.125068	0.156151	0	0.000448	0.000448	0.001318	0	11	13	0	0	0.004953	Archaea
n62	b_zOTU_146	b_zOTU_146	2	2	2	21	0.125203	0.159037	230	0.000451	0.000451	0.002627	0	11	13	0	0	0.00637	Bacteria
n63	b_zOTU_491	b_zOTU_491	9	9	9	19	0.165591	0.248381	1667.82	0.054327	0.054327	0.004527	0	31	13	0.277778	10	0.235464	Bacteria
n64	b_zOTU_133	b_zOTU_133	2	2	2	24	0.105096	0.126051	230	4e-06	4e-06	0.003033	0	5	6	0	0	0.003316	Bacteria
n65	b_zOTU_111	b_zOTU_111	2	2	2	19	0.108298	0.13093	230	0	0	0.002863	0	34	26	0	0	0.004025	Bacteria
n66	b_zOTU_240	b_zOTU_240	2	2	2	24	0.099483	0.120622	0	2e-06	2e-06	0.002453	0	19	13	1	1	0.004586	Bacteria
n67	b_zOTU_191	b_zOTU_191	5	5	5	20	0.154722	0.212093	0	0.062357	0.062357	0.00213	0	37	18	1	10	0.24349	Bacteria
n68	b_zOTU_274	b_zOTU_274	11	11	11	19	0.174471	0.249842	1188.17	0.088466	0.088466	0.004654	0	37	18	0.454545	25	0.369186	Bacteria
n69	b_zOTU_192	b_zOTU_192	5	5	5	20	0.141631	0.192078	459	0.007798	0.007798	0.00351	0	31	13	0.3	3	0.044995	Bacteria
n70	b_zOTU_253	b_zOTU_253	2	2	2	27	0.083817	0.103325	230	0	0	0.003091	0	5	6	0	0	0.003404	Bacteria
n71	b_zOTU_81	b_zOTU_81	4	4	4	4	0.461538	0.597222	43	0	0	0.00498	3	27	22	0	0	0.008767	Bacteria
n72	b_zOTU_203	b_zOTU_203	3	3	3	24	0.064815	0.088905	1358	0	0	0.004106	0	35	26	0	0	0.006006	Bacteria
n73	b_zOTU_152	b_zOTU_152	2	2	2	26	0.057549	0.075575	458	0	0	0.003019	0	35	26	0	0	0.003834	Bacteria
n74	b_zOTU_164	b_zOTU_164	1	1	1	1	1	1	0	0	0	0.002825	8	12	14	0	0	0.001302	Bacteria
n75	b_zOTU_17	b_zOTU_17	2	2	2	18	0.10061	0.12699	3038	0	0	0.002334	0	35	26	0	0	0.006026	Bacteria
n76	f_zOTU_1	f_zOTU_1	3	3	3	16	0.120564	0.152757	3525.11	0	0	0.0029	0	26	26	0.333333	1	0.010374	Fungi
n77	f_zOTU_2	f_zOTU_2	4	4	4	17	0.110315	0.143664	3397.5	0	0	0.003883	0	26	26	0.333333	2	0.012633	Fungi
n78	b_zOTU_259	b_zOTU_259	2	2	2	1	1	1	0	0	0	0.002825	9	13	0	1	1	0.003833	Bacteria
n79	b_zOTU_281	b_zOTU_281	7	7	7	19	0.157036	0.230585	281.645	0.034129	0.034129	0.003516	0	31	13	0.47619	10	0.156616	Bacteria
n80	f_zOTU_9	f_zOTU_9	4	4	4	16	0.106697	0.13788	776.694	0	0	0.003981	0	26	26	0.333333	2	0.01246	Fungi
n81	b_zOTU_154	b_zOTU_154	1	1	1	3	0.4375	0.5	0	0	0	0.001351	10	14	32	0	0	0.003167	Bacteria
n82	f_zOTU_12	f_zOTU_12	3	3	3	15	0.112299	0.141647	1299.28	0	0	0.002991	0	26	26	0.333333	1	0.010113	Fungi
n83	f_zOTU_10	f_zOTU_10	4	4	4	2	0.7	0.785714	14	0	0	0.004365	10	14	32	0.166667	1	0.009403	Fungi
n84	f_zOTU_7	f_zOTU_7	2	2	2	1	1	1	0	0	0	0.002825	9	13	0	1	1	0.003833	Fungi
n85	b_zOTU_127	b_zOTU_127	2	2	2	21	0.145466	0.181336	2711.91	0.001244	0.001244	0.001749	0	32	9	0	0	0.010149	Bacteria
n86	b_zOTU_157	b_zOTU_157	2	2	2	25	0.079683	0.098315	0	0	0	0.002403	0	32	5	1	1	0.004602	Bacteria
n87	f_zOTU_17	f_zOTU_17	2	2	2	3	0.466667	0.571429	0	0	0	0.00235	10	14	32	1	1	0.005297	Fungi
n88	b_zOTU_296	b_zOTU_296	3	3	3	21	0.151974	0.2031	4920.95	0.005132	0.005132	0.002745	0	5	6	0	0	0.03041	Bacteria
n89	f_zOTU_5	f_zOTU_5	2	2	2	23	0.117259	0.143759	458	4.2e-05	4.2e-05	0.002713	0	5	6	0	0	0.004014	Fungi
n90	b_zOTU_227	b_zOTU_227	2	2	2	25	0.087766	0.113133	230	0	0	0.002762	0	32	5	0	0	0.004905	Bacteria
n91	b_zOTU_9944	b_zOTU_9944	1	1	1	1	1	1	0	0	0	0.002825	11	15	15	0	0	0.001302	Bacteria
n92	b_zOTU_7	b_zOTU_7	3	3	3	18	0.14034	0.17815	2428.05	7.7e-05	7.7e-05	0.003311	0	36	31	0	0	0.009571	Bacteria
n93	b_zOTU_371	b_zOTU_371	1	1	1	20	0.112738	0.134459	0	1e-06	1e-06	0.001456	0	36	6	0	0	0.003297	Bacteria
n94	b_zOTU_134	b_zOTU_134	1	1	1	8	0.192771	0.259747	0	0	0	0.00178	4	7	25	0	0	0.001849	Bacteria
n95	b_zOTU_88	b_zOTU_88	2	2	2	22	0.11895	0.148384	230	0.000915	0.000915	0.00256	0	16	1	0	0	0.006024	Bacteria
n96	b_zOTU_196	b_zOTU_196	1	1	1	1	1	1	0	0	0	0.002825	12	17	16	0	0	0.001302	Bacteria
n97	b_zOTU_225	b_zOTU_225	7	7	7	23	0.105915	0.155424	2424.33	0	0	0.007078	0	32	5	0.047619	1	0.020823	Bacteria
n98	b_zOTU_710	b_zOTU_710	2	2	2	20	0.113849	0.137416	1297.37	0	0	0.002526	0	34	5	0	0	0.00407	Archaea
n99	b_zOTU_70	b_zOTU_70	2	2	2	26	0.091377	0.115492	458	0	0	0.002801	0	5	6	0	0	0.00449	Bacteria
n100	b_zOTU_186	b_zOTU_186	2	2	2	5	0.333333	0.497619	6	0	0	0.00323	5	18	17	0	0	0.003295	Bacteria
n101	b_zOTU_608	b_zOTU_608	5	5	5	21	0.137993	0.190938	933.926	0.002322	0.002322	0.003609	0	31	13	0.2	2	0.041361	Bacteria
n102	b_zOTU_136	b_zOTU_136	3	3	3	2	0.8	0.875	5	0	0	0.005051	13	40	19	0	0	0.004828	Bacteria
n103	b_zOTU_56	b_zOTU_56	1	1	1	1	1	1	0	0	0	0.002825	14	20	20	0	0	0.001302	Bacteria
n104	b_zOTU_125	b_zOTU_125	1	1	1	27	0.083756	0.100944	0	0	0	0.00163	0	5	6	0	0	0.002391	Bacteria
n105	f_zOTU_55	f_zOTU_55	3	3	3	25	0.100348	0.131772	1359	0	0	0.003753	0	5	6	0	0	0.00722	Fungi
n106	f_zOTU_73	f_zOTU_73	1	1	1	2	0.666667	0.75	0	0	0	0.002175	15	1	2	0	0	0.001742	Fungi
n107	f_zOTU_60	f_zOTU_60	1	1	1	1	1	1	0	0	0	0.002825	16	21	21	0	0	0.001302	Fungi
n108	f_zOTU_129	f_zOTU_129	5	5	5	24	0.110845	0.157949	2068.53	1e-06	1e-06	0.004022	0	32	9	0.3	3	0.022795	Fungi
n109	b_zOTU_299	b_zOTU_299	2	2	2	5	0.342857	0.45	11	0	0	0.002884	3	27	22	0	0	0.004477	Bacteria
n110	f_zOTU_45	f_zOTU_45	2	2	2	19	0.134537	0.161335	154.437	5e-05	5e-05	0.002157	0	4	9	0	0	0.004459	Fungi
n111	f_zOTU_24	f_zOTU_24	1	1	1	1	1	1	0	0	0	0.002825	17	22	23	0	0	0.001302	Fungi
n112	f_zOTU_93	f_zOTU_93	1	1	1	1	1	1	0	0	0	0.002825	18	23	24	0	0	0.001302	Fungi
n113	b_zOTU_212	b_zOTU_212	3	3	3	18	0.16383	0.217049	1880.37	0.004449	0.004449	0.002156	0	34	31	0	0	0.027806	Bacteria
n114	f_zOTU_71	f_zOTU_71	2	2	2	18	0.139577	0.171486	224.187	8e-05	8e-05	0.002037	0	4	9	0	0	0.006715	Fungi
n115	f_zOTU_65	f_zOTU_65	2	2	2	7	0.235294	0.336012	15	0	0	0.003191	4	7	25	0	0	0.003465	Fungi
n116	b_zOTU_256	b_zOTU_256	3	3	3	17	0.125135	0.156549	230	6e-06	6e-06	0.003178	0	34	26	0.333333	1	0.008487	Bacteria
n117	p_zOTU_25	p_zOTU_25	3	3	3	7	0.290909	0.426637	1	0	0	0.003368	4	7	25	0.666667	2	0.008977	Eukaryota
n118	b_zOTU_123	b_zOTU_123	2	2	2	2	0.6	0.666667	0	0	0	0.001518	19	2	7	1	1	0.012052	Archaea
n119	f_zOTU_48	f_zOTU_48	4	4	4	2	0.75	0.833333	0	0	0	0.002623	19	2	7	1	6	0.022364	Fungi
n120	p_zOTU_27	p_zOTU_27	6	6	6	1	1	1	2.66667	0	0	0.003863	19	2	7	0.6	9	0.028105	Eukaryota
n121	p_zOTU_20	p_zOTU_20	3	3	3	20	0.130068	0.164822	0	0.005195	0.005195	0.002007	0	0	1	1	3	0.022369	Eukaryota
n122	p_zOTU_37	p_zOTU_37	4	4	4	15	0.128262	0.160031	459	8e-06	8e-06	0.004312	0	34	26	0.166667	1	0.01084	Eukaryota
n123	p_zOTU_43	p_zOTU_43	3	3	3	25	0.101807	0.132336	9.61111	0	0	0.003038	0	36	6	0.666667	2	0.009241	Eukaryota
n124	p_zOTU_24	p_zOTU_24	3	3	3	20	0.130068	0.164822	0	0.005195	0.005195	0.002007	0	0	1	1	3	0.022369	Eukaryota
n125	f_zOTU_19	f_zOTU_19	5	5	5	19	0.145649	0.197072	372.572	0.001031	0.001031	0.003048	0	34	31	0.7	7	0.036118	Fungi
n126	f_zOTU_82	f_zOTU_82	5	5	5	17	0.158003	0.20721	3200.43	0.000844	0.000844	0.004099	0	34	31	0	0	0.020624	Fungi
n127	p_zOTU_35	p_zOTU_35	6	6	6	1	1	1	2.66667	0	0	0.003863	19	2	7	0.6	9	0.028105	Eukaryota
n128	p_zOTU_32	p_zOTU_32	2	2	2	7	0.280702	0.38497	0	0	0	0.002329	4	7	25	1	1	0.006742	Eukaryota
n129	p_zOTU_41	p_zOTU_41	3	3	3	7	0.290909	0.426637	15	0	0	0.003543	4	7	25	0.333333	1	0.008261	Eukaryota
n130	p_zOTU_31	p_zOTU_31	4	4	4	19	0.149225	0.201629	228	0.026364	0.026364	0.002387	0	0	1	0.666667	4	0.084057	Eukaryota
n131	p_zOTU_51	p_zOTU_51	5	5	5	18	0.144105	0.190399	553.344	0.000343	0.000343	0.003268	0	34	31	0.6	6	0.029185	Eukaryota
n132	f_zOTU_118	f_zOTU_118	2	2	2	1	1	1	1	0	0	0.004124	15	1	2	0	0	0.002756	Fungi
n133	p_zOTU_47	p_zOTU_47	4	4	4	2	0.75	0.833333	0	0	0	0.002623	19	2	7	1	6	0.022364	Eukaryota
n134	p_zOTU_53	p_zOTU_53	4	4	4	24	0.112136	0.150346	1242.69	4e-06	4e-06	0.003926	0	36	6	0.333333	2	0.012156	Eukaryota
n135	f_zOTU_18	f_zOTU_18	4	4	4	17	0.137418	0.179661	1459.02	6e-05	6e-05	0.003761	0	34	26	0.166667	1	0.014922	Fungi
n136	p_zOTU_60	p_zOTU_60	5	5	5	19	0.145649	0.197072	372.572	0.001031	0.001031	0.003048	0	34	31	0.7	7	0.036118	Eukaryota
n137	p_zOTU_55	p_zOTU_55	4	4	4	14	0.145374	0.183258	4773.1	4.2e-05	4.2e-05	0.003798	0	34	26	0.333333	2	0.013932	Eukaryota
n138	p_zOTU_113	p_zOTU_113	9	9	9	19	0.159091	0.229815	2.33696	0.213317	0.213317	0.003145	0	3	1	0.972222	35	0.619878	Eukaryota
n139	f_zOTU_59	f_zOTU_59	1	1	1	1	1	1	0	0	0	0.002825	20	24	27	0	0	0.001302	Fungi
n140	b_zOTU_204	b_zOTU_204	1	1	1	17	0.104857	0.122492	0	0	0	0.001375	0	26	26	0	0	0.003078	Bacteria
n141	p_zOTU_89	p_zOTU_89	3	3	3	15	0.132075	0.166288	4475.14	4e-06	4e-06	0.003004	0	26	26	0	0	0.00996	Eukaryota
n142	b_zOTU_8721	b_zOTU_8721	10	10	10	19	0.166908	0.237101	187.419	0.092123	0.092123	0.003996	0	37	18	0.666667	30	0.378389	Bacteria
n143	f_zOTU_11	f_zOTU_11	12	12	12	19	0.167028	0.257065	1601.91	0.056233	0.056233	0.005371	0	31	13	0.378788	25	0.284246	Fungi
n144	p_zOTU_131	p_zOTU_131	10	10	10	19	0.162105	0.239472	8.70679	0.232678	0.232678	0.003454	0	3	1	0.933333	42	0.678333	Eukaryota
n145	p_zOTU_75	p_zOTU_75	6	6	6	18	0.149611	0.20154	1548.51	0.000645	0.000645	0.003974	0	34	31	0.4	6	0.032394	Eukaryota
n146	p_zOTU_91	p_zOTU_91	1	1	1	1	1	1	0	0	0	0.002825	21	25	28	0	0	0.001302	Eukaryota
n147	p_zOTU_46	p_zOTU_46	4	4	4	19	0.149225	0.201629	228	0.026364	0.026364	0.002387	0	0	1	0.666667	4	0.084057	Eukaryota
n148	p_zOTU_6	p_zOTU_6	12	12	12	19	0.166547	0.259314	582.867	0.235236	0.235236	0.004316	0	3	1	0.606061	40	0.719304	Eukaryota
n149	p_zOTU_154	p_zOTU_154	14	14	14	18	0.174603	0.265116	1842.09	0.257198	0.257198	0.005254	0	3	1	0.549451	50	0.762362	Eukaryota
n150	b_zOTU_344	b_zOTU_344	2	2	2	17	0.145466	0.179237	2314.39	0.000999	0.000999	0.00177	0	26	26	0	0	0.010418	Bacteria
n151	f_zOTU_4	f_zOTU_4	6	6	6	19	0.167756	0.230334	483.635	0.04158	0.04158	0.002753	0	37	18	0.466667	7	0.181822	Fungi
n152	f_zOTU_344	f_zOTU_344	1	1	1	6	0.27907	0.376389	0	0	0	0.00119	3	27	22	0	0	0.004301	Fungi
n153	p_zOTU_98	p_zOTU_98	4	4	4	4	0.444444	0.583333	14	0	0	0.003532	3	27	22	0.666667	4	0.01536	Eukaryota
n154	p_zOTU_116	p_zOTU_116	2	2	2	6	0.285714	0.418056	0	0	0	0.001936	3	27	22	1	1	0.008203	Eukaryota
n155	b_zOTU_10	b_zOTU_10	3	3	3	23	0.094517	0.124759	717.755	0	0	0.003229	0	32	5	0	0	0.008194	Archaea
n156	p_zOTU_175	p_zOTU_175	4	4	4	18	0.161765	0.214891	2485.09	0.011048	0.011048	0.002385	0	37	18	0.333333	2	0.061116	Eukaryota
n157	p_zOTU_112	p_zOTU_112	4	4	4	16	0.117081	0.146071	686	0	0	0.004476	0	26	26	0.166667	1	0.00884	Eukaryota
n158	p_zOTU_118	p_zOTU_118	3	3	3	1	1	1	0	0	0	0.002825	22	30	3	1	3	0.008416	Eukaryota
n159	b_zOTU_160	b_zOTU_160	3	3	3	22	0.100917	0.128218	555.203	0	0	0.003345	0	36	6	0.333333	1	0.007112	Bacteria
n160	p_zOTU_136	p_zOTU_136	3	3	3	1	1	1	0	0	0	0.002825	22	30	3	1	3	0.008416	Eukaryota
n161	b_zOTU_30	b_zOTU_30	1	1	1	20	0.136606	0.173458	0	0.017524	0.017524	0.000749	0	3	1	0	0	0.049399	Bacteria
n162	p_zOTU_11	p_zOTU_11	11	11	11	19	0.162906	0.244595	20.7295	0.248897	0.248897	0.003793	0	3	1	0.872727	48	0.730959	Eukaryota
n163	b_zOTU_35	b_zOTU_35	3	3	3	2	0.714286	0.8	7	0	0	0.004868	1	39	34	0	0	0.005307	Bacteria
n164	p_zOTU_130	p_zOTU_130	2	2	2	17	0.104905	0.124657	0	0	0	0.002391	0	26	26	1	1	0.005197	Eukaryota
n165	p_zOTU_195	p_zOTU_195	6	6	6	19	0.168983	0.23886	2474.93	0.016879	0.016879	0.003078	0	37	18	0.266667	4	0.099588	Eukaryota
n166	b_zOTU_633	b_zOTU_633	1	1	1	7	0.242424	0.298512	0	0	0	0.001647	4	7	25	0	0	0.00196	Bacteria
n167	p_zOTU_138	p_zOTU_138	5	5	5	5	0.375	0.581944	15.5	0	0	0.004506	3	27	22	0.4	4	0.016136	Eukaryota
n168	p_zOTU_142	p_zOTU_142	3	3	3	3	0.5	0.642857	0	0	0	0.002813	10	14	32	1	3	0.009439	Unassigned
n169	p_zOTU_95	p_zOTU_95	3	3	3	22	0.073802	0.097931	2006	0	0	0.004089	0	35	26	0	0	0.005565	Eukaryota
n170	p_zOTU_146	p_zOTU_146	1	1	1	1	1	1	0	0	0	0.002825	23	28	29	0	0	0.001302	Eukaryota
n171	p_zOTU_57	p_zOTU_57	5	5	5	6	0.372093	0.538542	60	0	0	0.005595	4	7	25	0.2	2	0.012552	Eukaryota
n172	p_zOTU_178	p_zOTU_178	9	9	9	19	0.158111	0.227444	230	0.195393	0.195393	0.003449	0	3	1	0.777778	28	0.56845	Eukaryota
n173	p_zOTU_14	p_zOTU_14	11	11	11	19	0.165118	0.248381	551.048	0.235301	0.235301	0.003945	0	3	1	0.745455	41	0.696602	Eukaryota
n174	p_zOTU_62	p_zOTU_62	4	4	4	24	0.104905	0.139122	799.645	0	0	0.00414	0	36	6	0.166667	1	0.01088	Eukaryota
n175	b_zOTU_167	b_zOTU_167	1	1	1	2	0.666667	0.75	0	0	0	0.002175	24	29	30	0	0	0.001742	Bacteria
n176	p_zOTU_29	p_zOTU_29	1	1	1	2	0.666667	0.75	0	0	0	0.002175	24	29	30	0	0	0.001742	Eukaryota
n177	b_zOTU_316	b_zOTU_316	2	2	2	24	0.110473	0.140728	0	4e-06	4e-06	0.002217	0	5	6	1	1	0.006382	Bacteria
n178	p_zOTU_18	p_zOTU_18	10	10	10	19	0.162105	0.239472	8.70679	0.232678	0.232678	0.003454	0	3	1	0.933333	42	0.678333	Eukaryota
n179	p_zOTU_150	p_zOTU_150	3	3	3	1	1	1	0	0	0	0.002825	22	30	3	1	3	0.008416	Eukaryota
n180	p_zOTU_215	p_zOTU_215	10	10	10	19	0.177829	0.257734	3865.94	0.06373	0.06373	0.004511	0	37	18	0.222222	10	0.270842	Eukaryota
n181	p_zOTU_192	p_zOTU_192	3	3	3	24	0.110845	0.145634	1568	4e-06	4e-06	0.003291	0	5	6	0.333333	1	0.008491	Eukaryota
n182	b_zOTU_3870	b_zOTU_3870	2	2	2	21	0.132988	0.170669	458	0.002871	0.002871	0.001993	0	37	18	0	0	0.013819	Bacteria
n183	f_zOTU_42	f_zOTU_42	2	2	2	20	0.149515	0.202607	0	0.058663	0.058663	0.001021	0	3	1	1	1	0.175705	Fungi
n184	p_zOTU_241	p_zOTU_241	17	17	17	19	0.175399	0.279309	892.573	0.322212	0.322212	0.005891	0	3	1	0.492647	67	0.985582	Eukaryota
n185	b_zOTU_219	b_zOTU_219	2	2	2	6	0.318182	0.492857	0	0	0	0.002604	5	18	17	1	1	0.004482	Bacteria
n186	b_zOTU_122	b_zOTU_122	1	1	1	21	0.101538	0.118912	0	0	0	0.001613	0	36	6	0	0	0.002491	Bacteria
n187	f_zOTU_33	f_zOTU_33	4	4	4	19	0.126993	0.163457	2163.05	7e-06	7e-06	0.004858	0	36	6	0	0	0.010098	Fungi
n188	p_zOTU_172	p_zOTU_172	1	1	1	21	0.101538	0.118912	0	0	0	0.001613	0	36	6	0	0	0.002491	Eukaryota
n189	p_zOTU_168	p_zOTU_168	3	3	3	3	0.5	0.642857	0	0	0	0.002813	10	14	32	1	3	0.009439	Unassigned
n190	p_zOTU_108	p_zOTU_108	2	2	2	17	0.154103	0.187052	2005.4	0.000404	0.000404	0.002167	0	34	5	0	0	0.007298	Eukaryota
n191	p_zOTU_220	p_zOTU_220	5	5	5	20	0.152879	0.212997	710.185	0.031749	0.031749	0.002847	0	37	18	0.2	2	0.112501	Eukaryota
n192	p_zOTU_216	p_zOTU_216	3	3	3	3	0.5	0.642857	0	0	0	0.002813	10	14	32	1	3	0.009439	Unassigned
n193	p_zOTU_90	p_zOTU_90	1	1	1	3	0.416667	0.5	0	0	0	0.00185	25	33	4	0	0	0.001979	Eukaryota
n194	f_zOTU_70	f_zOTU_70	3	3	3	4	0.410256	0.5	69	0	0	0.003964	4	7	25	0	0	0.007294	Fungi
n195	p_zOTU_145	p_zOTU_145	2	2	2	6	0.313725	0.397917	15	0	0	0.002878	4	7	25	0	0	0.00424	Eukaryota
n196	p_zOTU_50	p_zOTU_50	2	2	2	24	0.09597	0.127717	0	0	0	0.002263	0	32	5	1	1	0.008899	Eukaryota
n197	p_zOTU_39	p_zOTU_39	1	1	1	25	0.087699	0.110247	0	0	0	0.001404	0	32	5	0	0	0.003494	Eukaryota
n198	p_zOTU_268	p_zOTU_268	18	18	18	19	0.175532	0.281474	1007.07	0.327041	0.327041	0.006321	0	3	1	0.444444	68	1	Eukaryota
n199	b_zOTU_269	b_zOTU_269	2	2	2	17	0.095101	0.113298	230	0	0	0.002959	0	26	26	0	0	0.003879	Bacteria
n200	b_zOTU_140	b_zOTU_140	1	1	1	3	0.5	0.566667	0	0	0	0.001782	25	33	4	0	0	0.002757	Archaea
n201	f_zOTU_81	f_zOTU_81	1	1	1	3	0.5	0.566667	0	0	0	0.001782	25	33	4	0	0	0.002757	Fungi
n202	f_zOTU_23	f_zOTU_23	1	1	1	3	0.5	0.566667	0	0	0	0.001782	25	33	4	0	0	0.002757	Fungi
n203	p_zOTU_63	p_zOTU_63	2	2	2	2	0.625	0.7	4	0	0	0.003354	25	33	4	0	0	0.004162	Eukaryota
n204	p_zOTU_227	p_zOTU_227	1	1	1	19	0.108197	0.128044	0	0	0	0.001469	0	34	26	0	0	0.002626	Eukaryota
n205	p_zOTU_135	p_zOTU_135	2	2	2	21	0.079164	0.101426	2210	0	0	0.002714	0	35	26	0	0	0.004394	Eukaryota
n206	f_zOTU_176	f_zOTU_176	2	2	2	21	0.136929	0.176388	230	0.006768	0.006768	0.001846	0	37	18	0	0	0.030998	Fungi
n207	p_zOTU_237	p_zOTU_237	3	3	3	21	0.144646	0.19867	4.26667	0.024824	0.024824	0.001629	0	37	18	0.666667	2	0.097686	Eukaryota
n208	b_zOTU_96	b_zOTU_96	2	2	2	2	0.625	0.7	0	0	0	0.002399	26	38	33	1	1	0.006345	Bacteria
n209	b_zOTU_119	b_zOTU_119	1	1	1	2	0.555556	0.6	0	0	0	0.001419	26	38	33	0	0	0.003565	Bacteria
n210	p_zOTU_107	p_zOTU_107	1	1	1	2	0.555556	0.6	0	0	0	0.001419	26	38	33	0	0	0.003565	Eukaryota
n211	p_zOTU_126	p_zOTU_126	2	2	2	2	0.625	0.7	0	0	0	0.002399	26	38	33	1	1	0.006345	Eukaryota
n212	b_zOTU_265	b_zOTU_265	1	1	1	24	0.107392	0.127944	0	4e-06	4e-06	0.001558	0	5	6	0	0	0.002051	Bacteria
n213	p_zOTU_189	p_zOTU_189	1	1	1	2	0.666667	0.75	0	0	0	0.002175	27	6	8	0	0	0.001742	Eukaryota
n214	p_zOTU_163	p_zOTU_163	3	3	3	16	0.104952	0.129253	686	0	0	0.003903	0	26	26	0	0	0.006189	Eukaryota
n215	p_zOTU_128	p_zOTU_128	2	2	2	23	0.095179	0.117994	0	0	0	0.002284	0	36	6	1	1	0.005384	Eukaryota
n216	p_zOTU_198	p_zOTU_198	4	4	4	15	0.143389	0.181502	836.953	4.2e-05	4.2e-05	0.00378	0	34	26	0.333333	2	0.01398	Eukaryota
n217	f_zOTU_14	f_zOTU_14	2	2	2	25	0.079683	0.098315	0	0	0	0.002403	0	32	5	1	1	0.004602	Fungi
n218	f_zOTU_90	f_zOTU_90	2	2	2	22	0.112903	0.136273	0	5e-06	5e-06	0.002085	0	4	9	1	1	0.005524	Fungi
n219	f_zOTU_8	f_zOTU_8	2	2	2	19	0.124194	0.147536	1466.74	3e-06	3e-06	0.002536	0	34	5	0	0	0.004349	Fungi
n220	p_zOTU_186	p_zOTU_186	1	1	1	19	0.120942	0.138408	0	3e-06	3e-06	0.001462	0	34	5	0	0	0.002408	Eukaryota
n221	b_zOTU_165	b_zOTU_165	4	4	4	22	0.117438	0.156984	759.189	4e-06	4e-06	0.003301	0	32	9	0.333333	2	0.015796	Bacteria
n222	b_zOTU_252	b_zOTU_252	3	3	3	20	0.142593	0.181009	2145.83	0.000485	0.000485	0.002755	0	4	9	0	0	0.010738	Bacteria
n223	p_zOTU_369	p_zOTU_369	3	3	3	22	0.114583	0.144002	43.9	8e-06	8e-06	0.00294	0	4	9	0.333333	1	0.008395	Eukaryota
n224	p_zOTU_184	p_zOTU_184	5	5	5	1	1	1	7.5	0	0	0.005855	26	38	33	0.2	2	0.010694	Eukaryota
n225	b_zOTU_130	b_zOTU_130	1	1	1	24	0.107392	0.127944	0	4e-06	4e-06	0.001558	0	5	6	0	0	0.002051	Bacteria
n226	f_zOTU_96	f_zOTU_96	3	3	3	26	0.091377	0.117296	459	0	0	0.004259	0	5	6	0	0	0.005602	Fungi
n227	b_zOTU_137	b_zOTU_137	1	1	1	21	0.10396	0.123637	0	0	0	0.001493	0	36	6	0	0	0.00306	Bacteria
n228	p_zOTU_222	p_zOTU_222	1	1	1	21	0.10396	0.123637	0	0	0	0.001493	0	36	6	0	0	0.00306	Eukaryota
n229	f_zOTU_39	f_zOTU_39	1	1	1	3	0.454545	0.533333	0	0	0	0.001803	1	39	34	0	0	0.002359	Fungi
n230	f_zOTU_43	f_zOTU_43	1	1	1	3	0.454545	0.533333	0	0	0	0.001803	1	39	34	0	0	0.002359	Fungi
n231	p_zOTU_147	p_zOTU_147	2	2	2	16	0.119875	0.14181	0	9e-06	9e-06	0.00214	0	26	26	1	1	0.005307	Eukaryota
n232	p_zOTU_203	p_zOTU_203	2	2	2	2	0.666667	0.75	3	0	0	0.003467	13	40	19	0	0	0.003675	Eukaryota
n233	p_zOTU_318	p_zOTU_318	1	1	1	1	1	1	0	0	0	0.002825	28	41	35	0	0	0.001302	Unassigned
n234	p_zOTU_171	p_zOTU_171	3	3	3	15	0.122872	0.149957	1874.87	9e-06	9e-06	0.003094	0	26	26	0.333333	1	0.007537	Eukaryota
n235	p_zOTU_209	p_zOTU_209	4	4	4	23	0.123596	0.166675	3250.95	4.3e-05	4.3e-05	0.004053	0	5	6	0.166667	1	0.012142	Eukaryota
n236	p_zOTU_229	p_zOTU_229	2	2	2	23	0.12025	0.150874	230	4.3e-05	4.3e-05	0.002668	0	5	6	0	0	0.004891	Eukaryota
n237	p_zOTU_346	p_zOTU_346	2	2	2	23	0.12025	0.150874	230	4.3e-05	4.3e-05	0.002668	0	5	6	0	0	0.004891	Eukaryota
n238	p_zOTU_8754	p_zOTU_8754	2	2	2	3	0.466667	0.571429	12	0	0	0.002855	5	18	17	0	0	0.003913	Eukaryota
n239	p_zOTU_143	p_zOTU_143	3	3	3	5	0.411765	0.611905	10	0	0	0.003789	5	18	17	0.333333	1	0.006035	Eukaryota
n240	p_zOTU_58	p_zOTU_58	5	5	5	2	0.857143	0.916667	0.666667	0	0	0.003218	19	2	7	0.8	8	0.02566	Eukaryota
n241	p_zOTU_290	p_zOTU_290	4	4	4	21	0.12905	0.168741	1631.61	4.5e-05	4.5e-05	0.003774	0	4	9	0	0	0.011983	Eukaryota
n242	p_zOTU_212	p_zOTU_212	2	2	2	1	1	1	1	0	0	0.004124	27	6	8	0	0	0.002756	Eukaryota
n243	b_zOTU_183	b_zOTU_183	1	1	1	21	0.135167	0.169426	0	0.006521	0.006521	0.000797	0	37	18	0	0	0.028775	Bacteria
n244	b_zOTU_69	b_zOTU_69	1	1	1	3	0.5	0.611111	0	0	0	0.001982	2	9	11	0	0	0.00182	Bacteria
n245	b_zOTU_128	b_zOTU_128	1	1	1	6	0.271186	0.338542	0	0	0	0.001595	4	7	25	0	0	0.002948	Bacteria
n246	b_zOTU_40	b_zOTU_40	2	2	2	24	0.108604	0.13893	0	1e-06	1e-06	0.001758	0	32	9	1	1	0.010318	Bacteria
n247	b_zOTU_143	b_zOTU_143	1	1	1	18	0.088067	0.102787	0	0	0	0.001508	0	26	26	0	0	0.002069	Bacteria
n248	b_zOTU_64	b_zOTU_64	2	2	2	23	0.108502	0.133668	0	2.1e-05	2.1e-05	0.002148	0	31	13	1	1	0.00506	Bacteria
n249	b_zOTU_155	b_zOTU_155	1	1	1	22	0.1232	0.152409	0	0.000247	0.000247	0.001263	0	19	13	0	0	0.003402	Bacteria
n250	b_zOTU_159	b_zOTU_159	1	1	1	20	0.084615	0.101443	0	0	0	0.001509	0	35	26	0	0	0.002403	Bacteria
n251	b_zOTU_147	b_zOTU_147	2	2	2	18	0.168367	0.217157	423.828	0.015014	0.015014	0.001266	0	34	31	0	0	0.050779	Bacteria
n252	b_zOTU_228	b_zOTU_228	1	1	1	16	0.13791	0.161439	0	3.7e-05	3.7e-05	0.001228	0	34	26	0	0	0.003746	Bacteria
n253	b_zOTU_189	b_zOTU_189	1	1	1	24	0.093371	0.108205	0	0	0	0.001634	0	4	9	0	0	0.001853	Bacteria
n254	b_zOTU_161	b_zOTU_161	1	1	1	1	1	1	0	0	0	0.002825	6	8	10	0	0	0.001302	Bacteria
n255	b_zOTU_224	b_zOTU_224	1	1	1	3	0.5	0.611111	0	0	0	0.001982	2	9	11	0	0	0.00182	Bacteria
n256	b_zOTU_193	b_zOTU_193	1	1	1	1	1	1	0	0	0	0.002825	7	10	12	0	0	0.001302	Bacteria
n257	b_zOTU_270	b_zOTU_270	1	1	1	6	0.271186	0.338542	0	0	0	0.001595	4	7	25	0	0	0.002948	Bacteria
n258	b_zOTU_10764	b_zOTU_10764	4	4	4	20	0.142857	0.19536	913	0.004993	0.004993	0.004209	0	11	13	0	0	0.0304	Bacteria
n259	b_zOTU_234	b_zOTU_234	1	1	1	25	0.09514	0.110013	0	0	0	0.001713	0	5	6	0	0	0.001831	Bacteria
n260	b_zOTU_243	b_zOTU_243	1	1	1	20	0.097757	0.11327	0	0	0	0.001641	0	34	26	0	0	0.001934	Bacteria
n261	b_zOTU_199	b_zOTU_199	2	2	2	24	0.099483	0.120622	0	2e-06	2e-06	0.002453	0	19	13	1	1	0.004586	Bacteria
n262	b_zOTU_412	b_zOTU_412	1	1	1	21	0.124127	0.153746	0	0.000699	0.000699	0.00102	0	31	13	0	0	0.006647	Archaea
n263	b_zOTU_298	b_zOTU_298	1	1	1	6	0.26087	0.331944	0	0	0	0.001649	3	27	22	0	0	0.002012	Bacteria
n264	b_zOTU_179	b_zOTU_179	2	2	2	25	0.060982	0.081228	684	0	0	0.00287	0	35	26	0	0	0.004381	Bacteria
n265	b_zOTU_242	b_zOTU_242	1	1	1	1	1	1	0	0	0	0.002825	8	12	14	0	0	0.001302	Bacteria
n266	f_zOTU_6	f_zOTU_6	1	1	1	21	0.124127	0.153746	0	0.000699	0.000699	0.00102	0	31	13	0	0	0.006647	Fungi
n267	f_zOTU_13	f_zOTU_13	4	4	4	16	0.112793	0.145928	828.452	0	0	0.003764	0	26	26	0.5	3	0.013338	Fungi
n268	f_zOTU_34	f_zOTU_34	2	2	2	1	1	1	0	0	0	0.002825	9	13	0	1	1	0.003833	Fungi
n269	f_zOTU_46	f_zOTU_46	2	2	2	22	0.131699	0.165288	2545.91	0.000113	0.000113	0.001845	0	32	9	0	0	0.00721	Fungi
n270	f_zOTU_21	f_zOTU_21	2	2	2	3	0.466667	0.571429	0	0	0	0.00235	10	14	32	1	1	0.005297	Fungi
n271	f_zOTU_31	f_zOTU_31	2	2	2	22	0.132454	0.167159	684	0.000464	0.000464	0.002355	0	5	6	0	0	0.00662	Fungi
n272	f_zOTU_36	f_zOTU_36	1	1	1	26	0.080713	0.098109	0	0	0	0.001597	0	32	5	0	0	0.002057	Fungi
n273	f_zOTU_41	f_zOTU_41	1	1	1	1	1	1	0	0	0	0.002825	11	15	15	0	0	0.001302	Fungi
n274	f_zOTU_20	f_zOTU_20	1	1	1	23	0.106354	0.126226	0	8.2e-05	8.2e-05	0.001512	0	16	1	0	0	0.002067	Fungi
n275	f_zOTU_116	f_zOTU_116	1	1	1	1	1	1	0	0	0	0.002825	12	17	16	0	0	0.001302	Fungi
n276	f_zOTU_57	f_zOTU_57	1	1	1	6	0.259259	0.37381	0	0	0	0.001796	5	18	17	0	0	0.001829	Fungi
n277	f_zOTU_108	f_zOTU_108	1	1	1	22	0.118827	0.145498	0	0.000908	0.000908	0.001275	0	16	1	0	0	0.004617	Fungi
n278	f_zOTU_68	f_zOTU_68	1	1	1	28	0.051655	0.063071	0	0	0	0.001799	0	35	26	0	0	0.00183	Fungi
n279	f_zOTU_80	f_zOTU_80	1	1	1	22	0.121324	0.15206	0	0.000208	0.000208	0.001037	0	31	13	0	0	0.006697	Fungi
n280	f_zOTU_91	f_zOTU_91	1	1	1	3	0.5	0.583333	0	0	0	0.001854	13	40	19	0	0	0.002279	Fungi
n281	f_zOTU_84	f_zOTU_84	1	1	1	23	0.110157	0.13352	0	2.3e-05	2.3e-05	0.001398	0	19	13	0	0	0.00262	Fungi
n282	f_zOTU_103	f_zOTU_103	3	3	3	21	0.135723	0.184024	0	0.003995	0.003995	0.001685	0	31	13	1	3	0.050904	Fungi
n283	f_zOTU_66	f_zOTU_66	1	1	1	1	1	1	0	0	0	0.002825	14	20	20	0	0	0.001302	Fungi
n284	f_zOTU_127	f_zOTU_127	1	1	1	26	0.057434	0.070668	0	0	0	0.001719	0	35	26	0	0	0.001919	Fungi
n285	f_zOTU_100	f_zOTU_100	1	1	1	1	1	1	0	0	0	0.002825	16	21	21	0	0	0.001302	Fungi
n286	f_zOTU_97	f_zOTU_97	3	3	3	24	0.109739	0.146508	0	1e-06	1e-06	0.002441	0	32	9	1	3	0.015564	Fungi
n287	f_zOTU_15	f_zOTU_15	1	1	1	6	0.26087	0.331944	0	0	0	0.001649	3	27	22	0	0	0.002012	Fungi
n288	f_zOTU_79	f_zOTU_79	1	1	1	1	1	1	0	0	0	0.002825	17	22	23	0	0	0.001302	Fungi
n289	f_zOTU_50	f_zOTU_50	2	2	2	20	0.140596	0.172047	227.622	0.000481	0.000481	0.002041	0	4	9	0	0	0.006471	Fungi
n290	f_zOTU_167	f_zOTU_167	1	1	1	1	1	1	0	0	0	0.002825	18	23	24	0	0	0.001302	Fungi
n291	f_zOTU_101	f_zOTU_101	2	2	2	6	0.290909	0.395833	28	0	0	0.002951	4	7	25	0	0	0.004797	Fungi
n292	p_zOTU_45	p_zOTU_45	1	1	1	16	0.113737	0.132853	0	1e-06	1e-06	0.00134	0	34	26	0	0	0.003345	Eukaryota
n293	p_zOTU_395	p_zOTU_395	1	1	1	2	0.666667	0.75	0	0	0	0.002175	15	1	2	0	0	0.001742	Eukaryota
n294	p_zOTU_79	p_zOTU_79	2	2	2	25	0.100917	0.126729	0	0	0	0.002119	0	36	6	1	1	0.006495	Eukaryota
n295	p_zOTU_8428	p_zOTU_8428	1	1	1	1	1	1	0	0	0	0.002825	20	24	27	0	0	0.001302	Eukaryota
n296	p_zOTU_22	p_zOTU_22	8	8	8	19	0.170858	0.236759	644.384	0.058071	0.058071	0.003451	0	37	18	0.535714	15	0.253274	Eukaryota
n297	p_zOTU_94	p_zOTU_94	4	4	4	19	0.137337	0.178972	0	0.000274	0.000274	0.002579	0	34	31	1	6	0.025225	Eukaryota
n298	p_zOTU_86	p_zOTU_86	1	1	1	1	1	1	0	0	0	0.002825	21	25	28	0	0	0.001302	Eukaryota
n299	p_zOTU_28	p_zOTU_28	2	2	2	24	0.09613	0.128872	242.419	0	0	0.002198	0	32	5	0	0	0.008159	Eukaryota
n300	p_zOTU_123	p_zOTU_123	1	1	1	8	0.228571	0.304241	0	0	0	0.001427	4	7	25	0	0	0.002788	Eukaryota
n301	p_zOTU_151	p_zOTU_151	1	1	1	28	0.077361	0.091365	0	0	0	0.001737	0	5	6	0	0	0.001841	Eukaryota
n302	p_zOTU_124	p_zOTU_124	1	1	1	3	0.454545	0.533333	0	0	0	0.001803	1	39	34	0	0	0.002359	Eukaryota
n303	p_zOTU_38	p_zOTU_38	1	1	1	24	0.095811	0.123749	0	0	0	0.001283	0	32	5	0	0	0.005405	Eukaryota
n304	p_zOTU_157	p_zOTU_157	2	2	2	17	0.104905	0.124657	0	0	0	0.002391	0	26	26	1	1	0.005197	Eukaryota
n305	p_zOTU_158	p_zOTU_158	4	4	4	5	0.363636	0.540278	4.5	0	0	0.003514	3	27	22	0.666667	4	0.014801	Eukaryota
n306	p_zOTU_110	p_zOTU_110	2	2	2	23	0.069038	0.091506	1568	0	0	0.002746	0	35	26	0	0	0.004852	Eukaryota
n307	p_zOTU_167	p_zOTU_167	1	1	1	1	1	1	0	0	0	0.002825	23	28	29	0	0	0.001302	Eukaryota
n308	p_zOTU_164	p_zOTU_164	1	1	1	7	0.275862	0.35372	0	0	0	0.001375	4	7	25	0	0	0.003848	Eukaryota
n309	p_zOTU_144	p_zOTU_144	1	1	1	23	0.105239	0.123693	0	2.3e-05	2.3e-05	0.001509	0	37	18	0	0	0.001898	Eukaryota
n310	p_zOTU_191	p_zOTU_191	1	1	1	25	0.094984	0.116309	0	0	0	0.001303	0	36	6	0	0	0.003382	Eukaryota
n311	p_zOTU_49	p_zOTU_49	2	2	2	1	1	1	1	0	0	0.004124	24	29	30	0	0	0.002756	Eukaryota
n312	p_zOTU_176	p_zOTU_176	3	3	3	1	1	1	0	0	0	0.002825	22	30	3	1	3	0.008416	Eukaryota
n313	p_zOTU_299	p_zOTU_299	1	1	1	24	0.095811	0.123749	0	0	0	0.001283	0	32	5	0	0	0.005405	Unassigned
n314	p_zOTU_250	p_zOTU_250	5	5	5	20	0.159862	0.223716	941.301	0.010726	0.010726	0.002564	0	31	13	0.5	5	0.085074	Eukaryota
n315	p_zOTU_190	p_zOTU_190	3	3	3	22	0.10396	0.140327	1336.85	0	0	0.003222	0	34	5	0	0	0.01023	Eukaryota
n316	p_zOTU_210	p_zOTU_210	3	3	3	20	0.112958	0.140231	459	1e-06	1e-06	0.004199	0	36	6	0	0	0.006271	Eukaryota
n317	p_zOTU_133	p_zOTU_133	4	4	4	16	0.176336	0.227853	7405.6	0.004464	0.004464	0.003318	0	34	31	0	0	0.027441	Eukaryota
n318	p_zOTU_188	p_zOTU_188	4	4	4	2	0.7	0.785714	12	0	0	0.003742	10	14	32	0.5	3	0.011993	Unassigned
n319	p_zOTU_200	p_zOTU_200	3	3	3	5	0.421053	0.517708	76	0	0	0.003722	4	7	25	0	0	0.008466	Eukaryota
n320	p_zOTU_361	p_zOTU_361	4	4	4	24	0.09609	0.132768	686	0	0	0.004612	0	32	5	0.166667	1	0.011735	Unassigned
n321	p_zOTU_316	p_zOTU_316	18	18	18	19	0.175532	0.281474	1007.07	0.327041	0.327041	0.006321	0	3	1	0.444444	68	1	Eukaryota
n322	p_zOTU_236	p_zOTU_236	1	1	1	5	0.296296	0.347917	0	0	0	0.001547	4	7	25	0	0	0.002658	Eukaryota
n323	p_zOTU_153	p_zOTU_153	4	4	4	2	0.833333	0.9	9	0	0	0.006399	25	33	4	0	0	0.006612	Eukaryota
n324	p_zOTU_221	p_zOTU_221	1	1	1	23	0.06875	0.084693	0	0	0	0.001582	0	35	26	0	0	0.002388	Eukaryota
n325	p_zOTU_225	p_zOTU_225	1	1	1	3	0.5	0.583333	0	0	0	0.001854	13	40	19	0	0	0.002279	Eukaryota
n326	p_zOTU_245	p_zOTU_245	1	1	1	21	0.134146	0.170391	0	0.001017	0.001017	0.000872	0	31	13	0	0	0.014324	Eukaryota
n327	p_zOTU_261	p_zOTU_261	3	3	3	18	0.12126	0.152703	686	5e-06	5e-06	0.003688	0	34	26	0	0	0.00733	Eukaryota
n328	p_zOTU_160	p_zOTU_160	2	2	2	20	0.085303	0.108027	2420	0	0	0.002662	0	35	26	0	0	0.004408	Eukaryota
n329	p_zOTU_265	p_zOTU_265	9	9	9	20	0.158328	0.227879	726.582	0.074852	0.074852	0.004187	0	37	18	0.444444	16	0.300003	Eukaryota
n330	p_zOTU_287	p_zOTU_287	1	1	1	17	0.095023	0.110412	0	0	0	0.00153	0	26	26	0	0	0.002482	Unassigned
n331	p_zOTU_239	p_zOTU_239	3	3	3	23	0.101006	0.130078	554.638	0	0	0.003222	0	36	6	0.333333	1	0.008131	Eukaryota
n332	p_zOTU_218	p_zOTU_218	3	3	3	16	0.129484	0.164211	471.751	1e-05	1e-05	0.002927	0	34	26	0.333333	1	0.010488	Eukaryota
n333	p_zOTU_234	p_zOTU_234	1	1	1	18	0.111272	0.13102	0	1e-06	1e-06	0.001324	0	34	26	0	0	0.002776	Eukaryota
n334	p_zOTU_301	p_zOTU_301	3	3	3	24	0.086517	0.111564	458	0	0	0.003381	0	32	5	0.333333	1	0.006808	Eukaryota
n335	p_zOTU_296	p_zOTU_296	1	1	1	22	0.120501	0.145312	0	0.000607	0.000607	0.001208	0	37	18	0	0	0.004225	Eukaryota
n336	p_zOTU_248	p_zOTU_248	1	1	1	16	0.113737	0.132853	0	1e-06	1e-06	0.00134	0	34	26	0	0	0.003345	Eukaryota
n337	p_zOTU_312	p_zOTU_312	1	1	1	5	0.324324	0.394444	0	0	0	0.001482	3	27	22	0	0	0.00307	Eukaryota
n338	p_zOTU_228	p_zOTU_228	3	3	3	18	0.1375	0.165167	1848.74	3.7e-05	3.7e-05	0.003666	0	34	5	0	0	0.005808	Eukaryota
n339	p_zOTU_257	p_zOTU_257	3	3	3	2	0.714286	0.8	0.5	0	0	0.003458	26	38	33	0.666667	2	0.008162	Eukaryota
n340	p_zOTU_363	p_zOTU_363	3	3	3	23	0.108146	0.141509	0.583333	1e-06	1e-06	0.002494	0	32	9	0.666667	2	0.012925	Eukaryota
n341	p_zOTU_278	p_zOTU_278	1	1	1	27	0.083756	0.100944	0	0	0	0.00163	0	5	6	0	0	0.002391	Eukaryota
n342	p_zOTU_317	p_zOTU_317	4	4	4	20	0.115964	0.148389	1246.05	1e-06	1e-06	0.005032	0	36	6	0	0	0.008649	Eukaryota
n343	p_zOTU_272	p_zOTU_272	3	3	3	2	0.714286	0.8	7	0	0	0.004868	1	39	34	0	0	0.005307	Eukaryota
n344	p_zOTU_267	p_zOTU_267	1	1	1	3	0.444444	0.541667	0	0	0	0.001898	13	40	19	0	0	0.001898	Eukaryota
n345	p_zOTU_417	p_zOTU_417	1	1	1	1	1	1	0	0	0	0.002825	28	41	35	0	0	0.001302	Unassigned
n346	p_zOTU_456	p_zOTU_456	3	3	3	15	0.116844	0.145651	2024.29	1e-06	1e-06	0.003254	0	26	26	0	0	0.008206	Unassigned
n347	p_zOTU_273	p_zOTU_273	4	4	4	22	0.136444	0.182621	4059.95	0.000472	0.000472	0.00433	0	5	6	0	0	0.012362	Eukaryota
n348	p_zOTU_285	p_zOTU_285	2	2	2	4	0.466667	0.583333	12	0	0	0.002711	5	18	17	0	0	0.004392	Eukaryota
n349	p_zOTU_572	p_zOTU_572	3	3	3	2	0.666667	0.75	0	0	0	0.002065	19	2	7	1	3	0.017537	Unassigned
n350	p_zOTU_182	p_zOTU_182	3	3	3	16	0.132759	0.161229	2159.55	9.1e-05	9.1e-05	0.002962	0	26	26	0.333333	1	0.007385	Eukaryota
n351	p_zOTU_368	p_zOTU_368	2	2	2	22	0.114583	0.142198	458	4e-06	4e-06	0.002436	0	4	9	0	0	0.005372	Eukaryota
n352	p_zOTU_305	p_zOTU_305	1	1	1	19	0.123134	0.146109	0	7e-06	7e-06	0.001362	0	36	31	0	0	0.002943	Eukaryota
n353	p_zOTU_313	p_zOTU_313	1	1	1	2	0.666667	0.75	0	0	0	0.002175	27	6	8	0	0	0.001742	Eukaryota

## Sheet: RSSD
Co-occurrence network propeties of RSSD
Id	Label	v_name	v_degree	Degree	Weighted Degree	Eccentricity	closnesscentrality	harmonicclosnesscentrality	betweenesscentrality	Authority	Hub	pageranks	componentnumber	modularity_class	stat_inf_class	clustering	triangles	eigencentrality	color
n0	b_zOTU_13	b_zOTU_13	3	3	3	23	0.095886	0.124222	651.185	0	0	0.002884	0	34	35	0.333333	1	0.021082	Bacteria
n1	b_zOTU_35	b_zOTU_35	3	3	3	25	0.063793	0.090158	48.5333	0	0	0.002885	0	28	31	0.666667	2	0.02874	Bacteria
n2	b_zOTU_22	b_zOTU_22	3	3	3	25	0.086905	0.108629	1172	0	0	0.003924	0	6	35	0	0	0.011802	Bacteria
n3	b_zOTU_29	b_zOTU_29	5	5	5	18	0.129314	0.164549	65.9167	0.000253	0.000253	0.003263	0	27	1	0.5	5	0.097658	Bacteria
n4	b_zOTU_10	b_zOTU_10	5	5	5	20	0.124947	0.161009	1508.68	3e-05	3e-05	0.004549	0	12	32	0.2	2	0.035964	Archaea
n5	b_zOTU_43	b_zOTU_43	3	3	3	21	0.111362	0.138218	588	5e-06	5e-06	0.003004	0	12	32	0.333333	1	0.023267	Bacteria
n6	b_zOTU_72	b_zOTU_72	4	4	4	19	0.141424	0.184336	1741.92	0.000254	0.000254	0.003116	0	38	14	0.333333	2	0.064351	Bacteria
n7	b_zOTU_18	b_zOTU_18	4	4	4	23	0.090299	0.116683	362.41	0	0	0.003912	0	34	35	0.333333	2	0.024109	Bacteria
n8	b_zOTU_4352	b_zOTU_4352	2	2	2	22	0.105076	0.126663	588	0	0	0.002637	0	6	35	0	0	0.007991	Bacteria
n9	b_zOTU_31	b_zOTU_31	6	6	6	22	0.122771	0.173965	3927.37	3e-06	3e-06	0.004879	0	26	35	0.133333	2	0.07857	Bacteria
n10	b_zOTU_105	b_zOTU_105	7	7	7	20	0.137738	0.196709	3027.54	2.2e-05	2.2e-05	0.005374	0	32	35	0.190476	4	0.125665	Bacteria
n11	b_zOTU_58	b_zOTU_58	8	8	8	18	0.154327	0.21253	3811.01	0.00108	0.00108	0.004875	0	27	1	0.214286	6	0.187928	Bacteria
n12	b_zOTU_37	b_zOTU_37	4	4	4	24	0.067781	0.096935	2317.8	0	0	0.003733	0	28	31	0.5	3	0.034359	Bacteria
n13	b_zOTU_20	b_zOTU_20	2	2	2	22	0.100305	0.119838	295	1e-06	1e-06	0.002488	0	12	32	0	0	0.009759	Bacteria
n14	b_zOTU_15	b_zOTU_15	2	2	2	19	0.122975	0.147287	0	3.1e-05	3.1e-05	0.00183	0	27	0	1	1	0.01454	Archaea
n15	b_zOTU_66	b_zOTU_66	2	2	2	21	0.11082	0.133693	146.5	4e-06	4e-06	0.002244	0	38	14	0	0	0.012465	Bacteria
n16	b_zOTU_5	b_zOTU_5	2	2	2	17	0.130339	0.156796	1384.73	1.1e-05	1.1e-05	0.001937	0	27	1	0	0	0.016277	Bacteria
n17	b_zOTU_82	b_zOTU_82	1	1	1	24	0.095453	0.113384	0	0	0	0.001475	0	32	35	0	0	0.004321	Bacteria
n18	b_zOTU_67	b_zOTU_67	3	3	3	19	0.123026	0.152809	295	7.6e-05	7.6e-05	0.002472	0	27	1	0.333333	1	0.046035	Bacteria
n19	b_zOTU_39	b_zOTU_39	2	2	2	18	0.142308	0.182344	0	0.017868	0.017868	0.001457	0	33	9	1	1	0.078167	Bacteria
n20	b_zOTU_109	b_zOTU_109	3	3	3	17	0.156531	0.196541	1788.45	0.001369	0.001369	0.002244	0	27	0	0	0	0.055095	Bacteria
n21	b_zOTU_83	b_zOTU_83	3	3	3	19	0.128696	0.161192	99.5667	6.1e-05	6.1e-05	0.002524	0	27	0	0.333333	1	0.028085	Bacteria
n22	b_zOTU_65	b_zOTU_65	4	4	4	24	0.067859	0.09696	339.233	0	0	0.003771	0	28	31	0.333333	2	0.032069	Bacteria
n23	b_zOTU_119	b_zOTU_119	3	3	3	16	0.125957	0.151057	9395	2.9e-05	2.9e-05	0.00313	0	18	34	0	0	0.017067	Bacteria
n24	b_zOTU_50	b_zOTU_50	1	1	1	1	1	1	0	0	0	0.00266	1	10	19	0	0	0.002207	Bacteria
n25	b_zOTU_77	b_zOTU_77	2	2	2	24	0.094902	0.117452	1455	0	0	0.002502	0	6	35	0	0	0.009416	Bacteria
n26	b_zOTU_69	b_zOTU_69	2	2	2	4	0.454545	0.616667	0	0	0	0.002501	2	8	22	1	1	0.009394	Bacteria
n27	b_zOTU_185	b_zOTU_185	4	4	4	18	0.126984	0.16102	2383.82	5e-06	5e-06	0.003822	0	27	1	0	0	0.022827	Bacteria
n28	b_zOTU_19	b_zOTU_19	4	4	4	21	0.111994	0.145479	619.488	3.3e-05	3.3e-05	0.003133	0	4	20	0.333333	2	0.064732	Bacteria
n29	b_zOTU_47	b_zOTU_47	2	2	2	26	0.080022	0.096818	295	0	0	0.002896	0	6	35	0	0	0.00768	Bacteria
n30	b_zOTU_33	b_zOTU_33	2	2	2	20	0.12892	0.161803	55.5242	4e-05	4e-05	0.001748	0	38	14	0	0	0.024936	Bacteria
n31	b_zOTU_192	b_zOTU_192	2	2	2	3	0.4375	0.547619	0	0	0	0.002354	3	20	30	1	1	0.010417	Bacteria
n32	b_zOTU_216	b_zOTU_216	5	5	5	2	0.777778	0.857143	17	0	0	0.005703	3	20	30	0.1	1	0.022637	Bacteria
n33	b_zOTU_168	b_zOTU_168	1	1	1	1	1	1	0	0	0	0.00266	4	11	21	0	0	0.002207	Bacteria
n34	b_zOTU_28	b_zOTU_28	2	2	2	20	0.12569	0.158678	0	6e-05	6e-05	0.001483	0	32	10	1	1	0.060147	Bacteria
n35	b_zOTU_126	b_zOTU_126	3	3	3	20	0.089372	0.11665	4058.6	0	0	0.003084	0	37	31	0	0	0.022214	Bacteria
n36	b_zOTU_111	b_zOTU_111	5	5	5	15	0.165179	0.209656	9534.62	0.011057	0.011057	0.003677	0	12	0	0.3	3	0.088133	Bacteria
n37	b_zOTU_186	b_zOTU_186	2	2	2	19	0.125424	0.159841	0	0.025525	0.025525	0.001472	0	24	4	1	1	0.073442	Bacteria
n38	b_zOTU_123	b_zOTU_123	1	1	1	18	0.12437	0.145182	0	0.000187	0.000187	0.001225	0	12	32	0	0	0.007885	Archaea
n39	b_zOTU_131	b_zOTU_131	3	3	3	18	0.125318	0.153201	645.308	0.000194	0.000194	0.002847	0	12	32	0	0	0.020687	Bacteria
n40	b_zOTU_164	b_zOTU_164	7	7	7	20	0.114462	0.154052	1802.18	4.1e-05	4.1e-05	0.00518	0	4	20	0.238095	5	0.092158	Bacteria
n41	b_zOTU_130	b_zOTU_130	2	2	2	17	0.140751	0.170268	295	0.00146	0.00146	0.002202	0	12	0	0	0	0.022787	Bacteria
n42	b_zOTU_155	b_zOTU_155	2	2	2	16	0.147117	0.177638	0	0.002831	0.002831	0.001693	0	12	0	1	1	0.037277	Bacteria
n43	b_zOTU_240	b_zOTU_240	3	3	3	17	0.141966	0.176007	1166.58	0.001485	0.001485	0.002916	0	12	32	0	0	0.02968	Bacteria
n44	b_zOTU_79	b_zOTU_79	2	2	2	23	0.104446	0.130637	1740	0	0	0.002333	0	6	35	0	0	0.010213	Bacteria
n45	b_zOTU_136	b_zOTU_136	3	3	3	23	0.07223	0.098706	2718.93	0	0	0.002909	0	28	31	0.333333	1	0.023424	Bacteria
n46	b_zOTU_68	b_zOTU_68	3	3	3	19	0.140952	0.180395	11.6667	0.000254	0.000254	0.002252	0	38	14	0.666667	2	0.061526	Bacteria
n47	b_zOTU_171	b_zOTU_171	2	2	2	19	0.140484	0.17696	0	0.000222	0.000222	0.00159	0	38	14	1	1	0.047632	Bacteria
n48	b_zOTU_170	b_zOTU_170	5	5	5	19	0.141695	0.187714	470.2	0.000267	0.000267	0.00371	0	38	14	0.2	2	0.075509	Bacteria
n49	b_zOTU_710	b_zOTU_710	2	2	2	19	0.141356	0.180563	1693.42	0.000188	0.000188	0.00176	0	12	32	0	0	0.037297	Archaea
n50	b_zOTU_219	b_zOTU_219	1	1	1	22	0.101858	0.118205	0	0	0	0.001534	0	32	35	0	0	0.004026	Bacteria
n51	b_zOTU_242	b_zOTU_242	9	9	9	18	0.142719	0.199836	339.984	0.314231	0.314231	0.004322	0	24	6	0.638889	23	0.792499	Bacteria
n52	b_zOTU_270	b_zOTU_270	2	2	2	19	0.129711	0.169273	0	0.010953	0.010953	0.00147	0	33	9	1	1	0.057649	Bacteria
n53	b_zOTU_161	b_zOTU_161	5	5	5	19	0.135036	0.190579	513.154	0.055004	0.055004	0.003187	0	33	9	0.2	2	0.186413	Bacteria
n54	b_zOTU_128	b_zOTU_128	4	4	4	20	0.114022	0.142511	191.6	1.1e-05	1.1e-05	0.003645	0	12	32	0.333333	2	0.030233	Bacteria
n55	b_zOTU_11741	b_zOTU_11741	2	2	2	22	0.110283	0.135368	1047.18	6.7e-05	6.7e-05	0.002156	0	26	35	0	0	0.01329	Bacteria
n56	b_zOTU_10764	b_zOTU_10764	2	2	2	20	0.127586	0.160015	137.014	7e-06	7e-06	0.001946	0	32	35	0	0	0.025251	Bacteria
n57	b_zOTU_143	b_zOTU_143	7	7	7	16	0.163536	0.213484	3711.9	0.011391	0.011391	0.005507	0	12	0	0.142857	3	0.098702	Bacteria
n58	b_zOTU_3	b_zOTU_3	8	8	8	21	0.135407	0.196531	4855.34	1.7e-05	1.7e-05	0.005696	0	32	35	0.285714	8	0.142248	Bacteria
n59	b_zOTU_133	b_zOTU_133	3	3	3	3	0.625	0.766667	6	0	0	0.003668	2	8	22	0.333333	1	0.012395	Bacteria
n60	b_zOTU_482	b_zOTU_482	1	1	1	16	0.127093	0.145611	0	2.9e-05	2.9e-05	0.001182	0	27	1	0	0	0.008006	Bacteria
n61	b_zOTU_352	b_zOTU_352	3	3	3	16	0.141154	0.173979	2393.65	8.2e-05	8.2e-05	0.002562	0	27	1	0	0	0.035902	Bacteria
n62	b_zOTU_245	b_zOTU_245	2	2	2	18	0.133034	0.161796	32.2085	0.000626	0.000626	0.001529	0	27	1	0	0	0.03787	Bacteria
n63	b_zOTU_125	b_zOTU_125	1	1	1	23	0.09184	0.107772	0	1.4e-05	1.4e-05	0.001388	0	33	9	0	0	0.004691	Bacteria
n64	b_zOTU_108	b_zOTU_108	1	1	1	1	1	1	0	0	0	0.00266	5	13	23	0	0	0.002207	Bacteria
n65	b_zOTU_137	b_zOTU_137	5	5	5	19	0.136974	0.179874	1253.3	0.000228	0.000228	0.003485	0	27	1	0.3	3	0.093887	Bacteria
n66	b_zOTU_127	b_zOTU_127	6	6	6	17	0.142035	0.185488	1041.72	0.000412	0.000412	0.00393	0	27	1	0.333333	5	0.117685	Bacteria
n67	b_zOTU_347	b_zOTU_347	1	1	1	1	1	1	0	0	0	0.00266	6	14	24	0	0	0.002207	Bacteria
n68	b_zOTU_85	b_zOTU_85	2	2	2	19	0.124109	0.151738	0	0.00014	0.00014	0.001489	0	27	1	1	1	0.042513	Archaea
n69	b_zOTU_420	b_zOTU_420	6	6	6	18	0.138124	0.181728	375.001	0.000366	0.000366	0.003857	0	27	1	0.533333	8	0.127627	Bacteria
n70	b_zOTU_204	b_zOTU_204	2	2	2	21	0.105488	0.129428	588	0.000139	0.000139	0.002531	0	25	9	0	0	0.008239	Bacteria
n71	b_zOTU_184	b_zOTU_184	8	8	8	18	0.162906	0.223901	9859.36	0.001463	0.001463	0.00553	0	38	14	0.178571	5	0.138192	Bacteria
n72	b_zOTU_96	b_zOTU_96	1	1	1	1	1	1	0	0	0	0.00266	7	15	25	0	0	0.002207	Bacteria
n73	b_zOTU_147	b_zOTU_147	3	3	3	22	0.116033	0.150117	3586.13	0	0	0.003071	0	6	35	0	0	0.0171	Bacteria
n74	b_zOTU_218	b_zOTU_218	3	3	3	22	0.119499	0.158106	0	3e-06	3e-06	0.002384	0	32	35	1	3	0.051469	Bacteria
n75	f_zOTU_6	f_zOTU_6	3	3	3	20	0.124579	0.167017	2492.12	1e-06	1e-06	0.002686	0	34	35	0	0	0.034314	Fungi
n76	b_zOTU_71	b_zOTU_71	2	2	2	21	0.117181	0.144959	879	1e-06	1e-06	0.002355	0	6	35	0	0	0.01176	Bacteria
n77	f_zOTU_11	f_zOTU_11	4	4	4	21	0.125583	0.166059	3714.47	1e-06	1e-06	0.003912	0	6	35	0	0	0.025949	Fungi
n78	b_zOTU_228	b_zOTU_228	6	6	6	16	0.174838	0.234128	16004	0.06238	0.06238	0.003913	0	12	0	0.266667	4	0.234521	Bacteria
n79	f_zOTU_44	f_zOTU_44	2	2	2	20	0.114374	0.140091	0	0.000237	0.000237	0.001949	0	25	9	1	1	0.014517	Fungi
n80	b_zOTU_25	b_zOTU_25	1	1	1	23	0.105413	0.129272	0	0	0	0.001278	0	32	35	0	0	0.008231	Bacteria
n81	b_zOTU_146	b_zOTU_146	2	2	2	23	0.105488	0.131525	295	0	0	0.002531	0	32	35	0	0	0.010834	Bacteria
n82	b_zOTU_110	b_zOTU_110	3	3	3	21	0.104372	0.133673	0	0.000317	0.000317	0.002347	0	7	4	1	3	0.041959	Bacteria
n83	b_zOTU_188	b_zOTU_188	1	1	1	22	0.094569	0.114286	0	4.1e-05	4.1e-05	0.001089	0	7	4	0	0	0.010955	Bacteria
n84	b_zOTU_324	b_zOTU_324	5	5	5	25	0.063697	0.093382	2037	0	0	0.005244	0	28	31	0.1	1	0.032176	Bacteria
n85	b_zOTU_150	b_zOTU_150	1	1	1	16	0.122213	0.13979	0	2.8e-05	2.8e-05	0.001208	0	18	34	0	0	0.008253	Bacteria
n86	b_zOTU_476	b_zOTU_476	1	1	1	2	0.6	0.666667	0	0	0	0.001844	8	0	29	0	0	0.004334	Bacteria
n87	b_zOTU_165	b_zOTU_165	2	2	2	3	0.4375	0.547619	0	0	0	0.002354	3	20	30	1	1	0.010417	Bacteria
n88	b_zOTU_11174	b_zOTU_11174	1	1	1	24	0.086931	0.099317	0	0	0	0.001636	0	6	35	0	0	0.00353	Bacteria
n89	b_zOTU_371	b_zOTU_371	5	5	5	16	0.123642	0.152529	2296.81	2.6e-05	2.6e-05	0.004539	0	18	34	0.2	2	0.031782	Bacteria
n90	b_zOTU_241	b_zOTU_241	2	2	2	17	0.114862	0.139209	8908	4e-06	4e-06	0.001952	0	18	34	0	0	0.02022	Bacteria
n91	f_zOTU_3	f_zOTU_3	4	4	4	19	0.09648	0.125543	1087.87	0	0	0.003051	0	37	31	0.5	3	0.055997	Fungi
n92	b_zOTU_193	b_zOTU_193	2	2	2	27	0.056607	0.07437	295	0	0	0.002804	0	28	31	0	0	0.008544	Bacteria
n93	b_zOTU_54	b_zOTU_54	1	1	1	1	1	1	0	0	0	0.00266	9	16	26	0	0	0.002207	Bacteria
n94	f_zOTU_19	f_zOTU_19	3	3	3	20	0.13232	0.171861	2992.1	6e-06	6e-06	0.00295	0	6	35	0	0	0.02928	Fungi
n95	b_zOTU_87	b_zOTU_87	1	1	1	23	0.085253	0.099499	0	8e-06	8e-06	0.001509	0	7	4	0	0	0.003683	Bacteria
n96	f_zOTU_24	f_zOTU_24	2	2	2	21	0.102635	0.128996	588	0.00047	0.00047	0.00219	0	7	4	0	0	0.015494	Fungi
n97	b_zOTU_120	b_zOTU_120	6	6	6	18	0.146898	0.207022	2134.56	0.068444	0.068444	0.003601	0	33	9	0.4	6	0.255651	Bacteria
n98	b_zOTU_52	b_zOTU_52	1	1	1	2	0.666667	0.75	0	0	0	0.002048	10	5	11	0	0	0.00323	Bacteria
n99	f_zOTU_86	f_zOTU_86	3	3	3	18	0.141289	0.181457	589	0.00954	0.00954	0.003136	0	33	9	0	0	0.046874	Fungi
n100	b_zOTU_360	b_zOTU_360	4	4	4	15	0.145526	0.17693	2606.34	0.00023	0.00023	0.003685	0	27	1	0	0	0.026874	Bacteria
n101	b_zOTU_89	b_zOTU_89	4	4	4	20	0.124474	0.158001	1460	3.4e-05	3.4e-05	0.004049	0	38	14	0	0	0.027573	Bacteria
n102	b_zOTU_106	b_zOTU_106	1	1	1	1	1	1	0	0	0	0.00266	11	17	27	0	0	0.002207	Bacteria
n103	b_zOTU_251	b_zOTU_251	2	2	2	22	0.095515	0.114377	295	1.8e-05	1.8e-05	0.002839	0	25	9	0	0	0.006366	Bacteria
n104	f_zOTU_10	f_zOTU_10	1	1	1	1	1	1	0	0	0	0.00266	12	19	28	0	0	0.002207	Fungi
n105	f_zOTU_195	f_zOTU_195	5	5	5	1	1	1	0	0	0	0.00266	13	1	5	1	10	0.092355	Fungi
n106	b_zOTU_101	b_zOTU_101	2	2	2	20	0.109589	0.138399	1447.41	0	0	0.002018	0	34	35	0	0	0.014334	Bacteria
n107	f_zOTU_31	f_zOTU_31	3	3	3	1	1	1	3	0	0	0.005106	8	0	29	0	0	0.008096	Fungi
n108	b_zOTU_296	b_zOTU_296	2	2	2	3	0.5	0.595238	0	0	0	0.00238	3	20	30	1	1	0.012923	Bacteria
n109	b_zOTU_98	b_zOTU_98	2	2	2	21	0.082108	0.101749	295	0	0	0.002524	0	37	31	0	0	0.009376	Bacteria
n110	f_zOTU_26	f_zOTU_26	2	2	2	26	0.059919	0.080396	295	0	0	0.002551	0	28	31	0	0	0.012416	Fungi
n111	b_zOTU_17	b_zOTU_17	2	2	2	23	0.106936	0.134553	295	0	0	0.002258	0	32	35	0	0	0.014917	Bacteria
n112	b_zOTU_70	b_zOTU_70	6	6	6	21	0.127696	0.183662	2422.55	6e-06	6e-06	0.004594	0	32	35	0.333333	5	0.110018	Bacteria
n113	f_zOTU_25	f_zOTU_25	4	4	4	22	0.117788	0.15587	960.599	2e-06	2e-06	0.004135	0	32	35	0	0	0.028414	Fungi
n114	f_zOTU_46	f_zOTU_46	1	1	1	23	0.103933	0.131482	0	0	0	0.001179	0	32	35	0	0	0.013406	Fungi
n115	b_zOTU_88	b_zOTU_88	2	2	2	23	0.103064	0.132818	853.035	0	0	0.002029	0	34	35	0	0	0.013525	Bacteria
n116	b_zOTU_160	b_zOTU_160	2	2	2	24	0.099362	0.126493	1455	0	0	0.00219	0	26	35	0	0	0.011678	Bacteria
n117	f_zOTU_7	f_zOTU_7	3	3	3	22	0.119499	0.158106	0	3e-06	3e-06	0.002384	0	32	35	1	3	0.051469	Fungi
n118	b_zOTU_92	b_zOTU_92	2	2	2	2	0.75	0.833333	2	0	0	0.003453	14	21	2	0	0	0.005964	Archaea
n119	b_zOTU_248	b_zOTU_248	1	1	1	3	0.5	0.611111	0	0	0	0.001866	14	21	2	0	0	0.003476	Bacteria
n120	f_zOTU_217	f_zOTU_217	1	1	1	22	0.103569	0.124156	0	6.6e-05	6.6e-05	0.001195	0	26	9	0	0	0.009319	Fungi
n121	b_zOTU_318	b_zOTU_318	3	3	3	20	0.12013	0.157231	295	0.002736	0.002736	0.002593	0	33	9	0.333333	1	0.044821	Bacteria
n122	b_zOTU_256	b_zOTU_256	1	1	1	1	1	1	0	0	0	0.00266	15	22	33	0	0	0.002207	Bacteria
n123	f_zOTU_290	f_zOTU_290	5	5	5	22	0.115942	0.161283	931.775	2e-06	2e-06	0.004587	0	32	35	0.1	1	0.058267	Fungi
n124	b_zOTU_149	b_zOTU_149	2	2	2	4	0.461538	0.597222	8	0	0	0.002976	16	31	3	0	0	0.007324	Bacteria
n125	b_zOTU_32	b_zOTU_32	2	2	2	19	0.112805	0.135785	295	1e-06	1e-06	0.002427	0	27	1	0	0	0.010062	Bacteria
n126	b_zOTU_227	b_zOTU_227	4	4	4	19	0.126334	0.168142	1364.4	0.026383	0.026383	0.002903	0	24	4	0.166667	1	0.08943	Bacteria
n127	b_zOTU_21	b_zOTU_21	1	1	1	21	0.107052	0.132315	0	7.1e-05	7.1e-05	0.000891	0	4	20	0	0	0.036473	Archaea
n128	b_zOTU_180	b_zOTU_180	5	5	5	21	0.11174	0.150728	53.667	0.000319	0.000319	0.002856	0	4	20	0.8	8	0.183539	Archaea
n129	b_zOTU_11	b_zOTU_11	1	1	1	22	0.108148	0.131342	0	0	0	0.001324	0	32	35	0	0	0.006764	Bacteria
n130	f_zOTU_95	f_zOTU_95	2	2	2	22	0.094328	0.114434	295	1.5e-05	1.5e-05	0.002616	0	7	4	0	0	0.007553	Fungi
n131	f_zOTU_120	f_zOTU_120	2	2	2	5	0.375	0.547222	5	0	0	0.003136	16	31	3	0	0	0.006261	Fungi
n132	f_zOTU_15	f_zOTU_15	2	2	2	21	0.102813	0.127446	295	5e-06	5e-06	0.00214	0	4	20	0	0	0.022391	Fungi
n133	b_zOTU_268	b_zOTU_268	1	1	1	4	0.357143	0.466667	0	0	0	0.001651	2	8	22	0	0	0.003568	Bacteria
n134	p_zOTU_25	p_zOTU_25	10	10	10	18	0.143689	0.204388	169.796	0.356847	0.356847	0.00452	0	24	6	0.666667	30	0.90114	Eukaryota
n135	p_zOTU_20	p_zOTU_20	3	3	3	22	0.0974	0.122494	879	7e-06	7e-06	0.002967	0	4	20	0.333333	1	0.01748	Eukaryota
n136	p_zOTU_24	p_zOTU_24	2	2	2	23	0.088836	0.107664	0	1e-06	1e-06	0.002174	0	4	20	1	1	0.011431	Eukaryota
n137	f_zOTU_22	f_zOTU_22	2	2	2	19	0.142376	0.179929	1227.79	0.033516	0.033516	0.001404	0	27	1	0	0	0.097387	Fungi
n138	p_zOTU_32	p_zOTU_32	11	11	11	18	0.144673	0.209677	567.249	0.363007	0.363007	0.005055	0	24	6	0.545455	30	0.925195	Eukaryota
n139	b_zOTU_252	b_zOTU_252	3	3	3	21	0.081363	0.101991	0.5	0	0	0.002434	0	37	31	0.666667	2	0.029717	Bacteria
n140	p_zOTU_41	p_zOTU_41	8	8	8	18	0.14719	0.200704	1508.26	0.261205	0.261205	0.004065	0	24	6	0.535714	15	0.659848	Eukaryota
n141	b_zOTU_9944	b_zOTU_9944	3	3	3	20	0.118211	0.154792	1215.08	0.000309	0.000309	0.00209	0	4	20	0.333333	1	0.082843	Bacteria
n142	f_zOTU_80	f_zOTU_80	3	3	3	20	0.088437	0.113997	1.33333	0	0	0.0023	0	37	31	0.666667	2	0.047575	Fungi
n143	p_zOTU_37	p_zOTU_37	3	3	3	20	0.088437	0.113997	145.833	0	0	0.002342	0	37	31	0.666667	2	0.042617	Eukaryota
n144	f_zOTU_21	f_zOTU_21	1	1	1	21	0.101024	0.119618	0	0.0007	0.0007	0.001279	0	24	6	0	0	0.005868	Fungi
n145	f_zOTU_36	f_zOTU_36	5	5	5	18	0.105488	0.137649	8690.5	1e-06	1e-06	0.003918	0	37	31	0.3	3	0.0609	Fungi
n146	f_zOTU_344	f_zOTU_344	2	2	2	20	0.088782	0.113746	0	0	0	0.001697	0	37	31	1	1	0.035005	Fungi
n147	p_zOTU_45	p_zOTU_45	5	5	5	20	0.08849	0.117376	441.167	0	0	0.003753	0	37	31	0.4	4	0.056359	Eukaryota
n148	p_zOTU_27	p_zOTU_27	3	3	3	19	0.124789	0.161125	0	0.041194	0.041194	0.001987	0	24	6	1	3	0.122277	Eukaryota
n149	p_zOTU_35	p_zOTU_35	2	2	2	20	0.112334	0.140083	295	0.005547	0.005547	0.002071	0	24	6	0	0	0.024393	Eukaryota
n150	f_zOTU_27	f_zOTU_27	4	4	4	21	0.104409	0.135363	295	0.000322	0.000322	0.003247	0	7	4	0.5	3	0.044713	Fungi
n151	f_zOTU_116	f_zOTU_116	4	4	4	20	0.114153	0.152098	1049.61	0.003663	0.003663	0.003204	0	7	4	0.166667	1	0.05121	Fungi
n152	b_zOTU_74	b_zOTU_74	3	3	3	19	0.129089	0.167475	879	0.001614	0.001614	0.002571	0	25	9	0.333333	1	0.03512	Bacteria
n153	b_zOTU_403	b_zOTU_403	3	3	3	19	0.132974	0.178546	1260.08	0.008453	0.008453	0.002479	0	25	9	0	0	0.052053	Bacteria
n154	f_zOTU_60	f_zOTU_60	1	1	1	6	0.285714	0.408333	0	0	0	0.001731	16	31	3	0	0	0.003522	Fungi
n155	p_zOTU_142	p_zOTU_142	3	3	3	1	1	1	0	0	0	0.00266	17	2	7	1	3	0.019548	Unassigned
n156	f_zOTU_63	f_zOTU_63	5	5	5	1	1	1	0	0	0	0.00266	13	1	5	1	10	0.092355	Fungi
n157	p_zOTU_51	p_zOTU_51	5	5	5	21	0.105563	0.1423	52.0201	0.000828	0.000828	0.003741	0	7	4	0.5	5	0.061313	Eukaryota
n158	f_zOTU_111	f_zOTU_111	2	2	2	17	0.158458	0.19392	4818.28	0.001253	0.001253	0.001558	0	32	0	0	0	0.049167	Fungi
n159	p_zOTU_55	p_zOTU_55	8	8	8	19	0.096859	0.135002	2424.47	0	0	0.00579	0	37	31	0.25	7	0.093457	Eukaryota
n160	p_zOTU_90	p_zOTU_90	5	5	5	1	1	1	0	0	0	0.00266	13	1	5	1	10	0.092355	Eukaryota
n161	f_zOTU_37	f_zOTU_37	4	4	4	21	0.11549	0.148624	1382.03	0.000524	0.000524	0.003745	0	26	9	0.166667	1	0.034652	Fungi
n162	b_zOTU_243	b_zOTU_243	2	2	2	19	0.123901	0.155354	0	0.063533	0.063533	0.001201	0	24	6	1	1	0.157591	Bacteria
n163	p_zOTU_57	p_zOTU_57	13	13	13	17	0.161837	0.235863	6870.96	0.3797	0.3797	0.006117	0	24	6	0.410256	32	1	Eukaryota
n164	f_zOTU_17	f_zOTU_17	1	1	1	19	0.123694	0.154541	0	0.030354	0.030354	0.000851	0	24	6	0	0	0.08025	Fungi
n165	p_zOTU_47	p_zOTU_47	5	5	5	19	0.126388	0.169291	654.219	0.043286	0.043286	0.003441	0	24	6	0.4	4	0.137524	Eukaryota
n166	f_zOTU_130	f_zOTU_130	7	7	7	20	0.119838	0.163259	347.767	0.000565	0.000565	0.004051	0	4	20	0.619048	13	0.223852	Fungi
n167	p_zOTU_53	p_zOTU_53	5	5	5	18	0.147484	0.203411	7951.5	0.010941	0.010941	0.003607	0	25	9	0.1	1	0.106751	Eukaryota
n168	f_zOTU_81	f_zOTU_81	1	1	1	1	1	1	0	0	0	0.00266	18	23	36	0	0	0.002207	Fungi
n169	p_zOTU_123	p_zOTU_123	7	7	7	18	0.140351	0.190223	142.349	0.259623	0.259623	0.003279	0	24	6	0.714286	15	0.653052	Eukaryota
n170	p_zOTU_168	p_zOTU_168	3	3	3	1	1	1	0	0	0	0.00266	17	2	7	1	3	0.019548	Unassigned
n171	b_zOTU_226	b_zOTU_226	2	2	2	21	0.107519	0.134248	0	0.000419	0.000419	0.001866	0	33	9	1	1	0.020082	Bacteria
n172	p_zOTU_89	p_zOTU_89	5	5	5	20	0.122873	0.165939	1552.07	0.003177	0.003177	0.003917	0	33	9	0.4	4	0.070461	Eukaryota
n173	p_zOTU_86	p_zOTU_86	8	8	8	19	0.133213	0.186517	5199.8	0.001806	0.001806	0.004769	0	4	20	0.392857	11	0.227282	Eukaryota
n174	p_zOTU_60	p_zOTU_60	4	4	4	20	0.115897	0.153509	974.969	0.000897	0.000897	0.003222	0	7	4	0.333333	2	0.050014	Eukaryota
n175	p_zOTU_46	p_zOTU_46	3	3	3	21	0.107636	0.138476	1169	5e-05	5e-05	0.002508	0	4	20	0	0	0.03037	Eukaryota
n176	p_zOTU_108	p_zOTU_108	5	5	5	1	1	1	0	0	0	0.00266	13	1	5	1	10	0.092355	Eukaryota
n177	p_zOTU_58	p_zOTU_58	9	9	9	18	0.141087	0.19743	1670.11	0.240683	0.240683	0.004788	0	24	6	0.361111	13	0.627495	Eukaryota
n178	p_zOTU_145	p_zOTU_145	7	7	7	18	0.141154	0.192523	158.427	0.244143	0.244143	0.003322	0	24	6	0.666667	14	0.617194	Eukaryota
n179	p_zOTU_98	p_zOTU_98	3	3	3	1	1	1	0	0	0	0.00266	19	3	8	1	3	0.019548	Eukaryota
n180	f_zOTU_41	f_zOTU_41	7	7	7	18	0.146898	0.206515	4489.86	0.031844	0.031844	0.004362	0	33	9	0.285714	6	0.176772	Fungi
n181	p_zOTU_112	p_zOTU_112	5	5	5	20	0.120374	0.162017	921.857	0.002905	0.002905	0.003964	0	33	9	0.3	3	0.063773	Eukaryota
n182	p_zOTU_133	p_zOTU_133	5	5	5	1	1	1	0	0	0	0.00266	13	1	5	1	10	0.092355	Eukaryota
n183	p_zOTU_188	p_zOTU_188	3	3	3	1	1	1	0	0	0	0.00266	17	2	7	1	3	0.019548	Unassigned
n184	b_zOTU_214	b_zOTU_214	7	7	7	19	0.14355	0.198324	490.5	0.000303	0.000303	0.004316	0	32	10	0.428571	9	0.189729	Bacteria
n185	p_zOTU_116	p_zOTU_116	3	3	3	1	1	1	0	0	0	0.00266	19	3	8	1	3	0.019548	Eukaryota
n186	f_zOTU_48	f_zOTU_48	5	5	5	19	0.145885	0.197472	5593.46	4.8e-05	4.8e-05	0.00423	0	32	35	0	0	0.081046	Fungi
n187	f_zOTU_187	f_zOTU_187	2	2	2	19	0.136217	0.170846	140.224	4.8e-05	4.8e-05	0.00169	0	38	14	0	0	0.041282	Fungi
n188	p_zOTU_22	p_zOTU_22	6	6	6	19	0.144461	0.196693	322.612	0.000191	0.000191	0.003697	0	32	10	0.6	9	0.176666	Eukaryota
n189	p_zOTU_105	p_zOTU_105	5	5	5	20	0.119741	0.159881	0	0.000521	0.000521	0.002821	0	4	20	1	10	0.192276	Eukaryota
n190	p_zOTU_164	p_zOTU_164	9	9	9	18	0.142719	0.199836	56.2442	0.337135	0.337135	0.004064	0	24	6	0.75	27	0.849498	Eukaryota
n191	p_zOTU_136	p_zOTU_136	3	3	3	25	0.090631	0.11495	1168	0	0	0.003291	0	26	35	0.333333	1	0.014514	Eukaryota
n192	f_zOTU_34	f_zOTU_34	4	4	4	15	0.139163	0.168724	9841	0.000224	0.000224	0.003805	0	18	34	0.166667	1	0.027058	Fungi
n193	p_zOTU_138	p_zOTU_138	3	3	3	1	1	1	0	0	0	0.00266	19	3	8	1	3	0.019548	Eukaryota
n194	b_zOTU_234	b_zOTU_234	2	2	2	22	0.101093	0.124334	295	0.000109	0.000109	0.002328	0	33	9	0	0	0.013555	Bacteria
n195	b_zOTU_102	b_zOTU_102	1	1	1	20	0.123591	0.150979	0	2.2e-05	2.2e-05	0.000959	0	32	10	0	0	0.027189	Bacteria
n196	p_zOTU_29	p_zOTU_29	9	9	9	18	0.155872	0.211618	6362.24	0.000341	0.000341	0.005805	0	32	10	0.25	9	0.196188	Eukaryota
n197	b_zOTU_316	b_zOTU_316	4	4	4	19	0.115445	0.147716	1638.07	7e-06	7e-06	0.003161	0	4	20	0.333333	2	0.046814	Bacteria
n198	f_zOTU_9	f_zOTU_9	2	2	2	21	0.112291	0.139596	1928.58	0	0	0.002	0	6	35	0	0	0.013787	Fungi
n199	f_zOTU_131	f_zOTU_131	1	1	1	2	0.666667	0.75	0	0	0	0.002048	20	9	13	0	0	0.00323	Fungi
n200	p_zOTU_38	p_zOTU_38	6	6	6	19	0.140952	0.188389	397.18	0.000176	0.000176	0.003952	0	32	10	0.466667	7	0.15487	Eukaryota
n201	f_zOTU_16	f_zOTU_16	4	4	4	17	0.166667	0.21618	7339.78	0.009642	0.009642	0.00311	0	12	0	0.166667	1	0.086844	Fungi
n202	b_zOTU_298	b_zOTU_298	2	2	2	23	0.108544	0.132271	985.246	9e-06	9e-06	0.002261	0	26	35	0	0	0.008871	Bacteria
n203	p_zOTU_107	p_zOTU_107	2	2	2	21	0.10963	0.141915	234.917	8.1e-05	8.1e-05	0.00159	0	4	20	0	0	0.048665	Eukaryota
n204	p_zOTU_144	p_zOTU_144	7	7	7	20	0.120081	0.164554	87.1217	0.000591	0.000591	0.003904	0	4	20	0.666667	14	0.230714	Eukaryota
n205	f_zOTU_30	f_zOTU_30	2	2	2	15	0.136092	0.162453	2373.65	0.00019	0.00019	0.001895	0	18	34	0	0	0.019801	Fungi
n206	p_zOTU_152	p_zOTU_152	3	3	3	14	0.141491	0.169719	1762.22	0.000244	0.000244	0.002715	0	18	34	0.333333	1	0.026355	Eukaryota
n207	f_zOTU_67	f_zOTU_67	2	2	2	1	1	1	1	0	0	0.003883	10	5	11	0	0	0.004896	Fungi
n208	p_zOTU_126	p_zOTU_126	8	8	8	20	0.122517	0.171781	1501	0.000588	0.000588	0.004523	0	4	20	0.535714	15	0.250754	Eukaryota
n209	b_zOTU_3870	b_zOTU_3870	2	2	2	21	0.108385	0.137237	0	3.1e-05	3.1e-05	0.00157	0	4	20	1	1	0.048559	Bacteria
n210	p_zOTU_143	p_zOTU_143	7	7	7	20	0.122213	0.168796	982.082	0.000579	0.000579	0.003859	0	4	20	0.714286	15	0.242934	Eukaryota
n211	f_zOTU_13	f_zOTU_13	2	2	2	20	0.114374	0.140091	0	0.000237	0.000237	0.001949	0	25	9	1	1	0.014517	Fungi
n212	p_zOTU_192	p_zOTU_192	2	2	2	22	0.090465	0.110474	0	0	0	0.002115	0	34	35	1	1	0.012299	Eukaryota
n213	p_zOTU_118	p_zOTU_118	2	2	2	27	0.076903	0.093559	295	0	0	0.002688	0	26	35	0	0	0.008095	Eukaryota
n214	p_zOTU_150	p_zOTU_150	2	2	2	26	0.083193	0.102157	0	0	0	0.002311	0	26	35	1	1	0.011167	Eukaryota
n215	b_zOTU_64	b_zOTU_64	2	2	2	21	0.113367	0.137291	295	1e-06	1e-06	0.00267	0	32	35	0	0	0.009429	Bacteria
n216	b_zOTU_191	b_zOTU_191	1	1	1	21	0.11328	0.135039	0	1e-06	1e-06	0.001366	0	32	35	0	0	0.00687	Bacteria
n217	p_zOTU_110	p_zOTU_110	3	3	3	20	0.113323	0.140909	1947.23	2e-06	2e-06	0.002578	0	4	20	0.333333	1	0.028393	Eukaryota
n218	p_zOTU_75	p_zOTU_75	6	6	6	20	0.116352	0.159196	1127.35	0.001366	0.001366	0.004388	0	7	4	0.4	6	0.072908	Eukaryota
n219	b_zOTU_258	b_zOTU_258	1	1	1	24	0.067334	0.084866	0	0	0	0.001336	0	28	31	0	0	0.007054	Bacteria
n220	f_zOTU_226	f_zOTU_226	1	1	1	24	0.067334	0.084866	0	0	0	0.001336	0	28	31	0	0	0.007054	Fungi
n221	p_zOTU_39	p_zOTU_39	8	8	8	19	0.156036	0.222668	7873.33	0.000476	0.000476	0.004815	0	32	10	0.357143	10	0.228597	Eukaryota
n222	f_zOTU_93	f_zOTU_93	2	2	2	3	0.5	0.633333	4	0	0	0.002945	2	8	22	0	0	0.00657	Fungi
n223	b_zOTU_1242	b_zOTU_1242	7	7	7	19	0.141221	0.18794	1173.25	0.000297	0.000297	0.004971	0	38	14	0.285714	6	0.09634	Bacteria
n224	p_zOTU_203	p_zOTU_203	1	1	1	21	0.110365	0.13021	0	6e-06	6e-06	0.001095	0	38	14	0	0	0.010652	Eukaryota
n225	p_zOTU_31	p_zOTU_31	3	3	3	23	0.088862	0.109353	295	1e-06	1e-06	0.003296	0	4	20	0.333333	1	0.013447	Eukaryota
n226	f_zOTU_20	f_zOTU_20	3	3	3	26	0.059968	0.083493	881	0	0	0.003716	0	28	31	0	0	0.016641	Fungi
n227	p_zOTU_209	p_zOTU_209	4	4	4	21	0.099396	0.128439	1208.4	0	0	0.003846	0	34	35	0.166667	1	0.022938	Eukaryota
n228	b_zOTU_121	b_zOTU_121	1	1	1	1	1	1	0	0	0	0.00266	21	29	12	0	0	0.002207	Bacteria
n229	f_zOTU_18	f_zOTU_18	2	2	2	21	0.102849	0.123111	0	3e-05	3e-05	0.00215	0	25	9	1	1	0.010198	Fungi
n230	p_zOTU_151	p_zOTU_151	2	2	2	1	1	1	1	0	0	0.003883	20	9	13	0	0	0.004896	Eukaryota
n231	p_zOTU_130	p_zOTU_130	7	7	7	19	0.133876	0.189545	3387.58	0.018175	0.018175	0.004649	0	33	9	0.238095	5	0.140807	Eukaryota
n232	p_zOTU_195	p_zOTU_195	4	4	4	19	0.12628	0.167039	66.2188	0.042665	0.042665	0.002594	0	24	6	0.666667	4	0.132894	Eukaryota
n233	p_zOTU_481	p_zOTU_481	4	4	4	20	0.124005	0.155974	295	5.1e-05	5.1e-05	0.003277	0	38	14	0.5	3	0.043672	Eukaryota
n234	p_zOTU_184	p_zOTU_184	1	1	1	18	0.099296	0.112637	0	0	0	0.001289	0	18	34	0	0	0.006193	Eukaryota
n235	b_zOTU_145	b_zOTU_145	2	2	2	26	0.080022	0.096818	295	0	0	0.002896	0	6	35	0	0	0.00768	Bacteria
n236	p_zOTU_8754	p_zOTU_8754	2	2	2	5	0.375	0.547222	5	0	0	0.003136	16	31	3	0	0	0.006261	Eukaryota
n237	p_zOTU_212	p_zOTU_212	4	4	4	23	0.072178	0.099687	996.4	0	0	0.004412	0	28	31	0	0	0.020199	Eukaryota
n238	p_zOTU_233	p_zOTU_233	2	2	2	21	0.082705	0.105926	1483.4	0	0	0.002057	0	28	31	0	0	0.014079	Eukaryota
n239	f_zOTU_129	f_zOTU_129	1	1	1	1	1	1	0	0	0	0.00266	22	30	15	0	0	0.002207	Fungi
n240	f_zOTU_101	f_zOTU_101	2	2	2	18	0.108108	0.128149	0	1e-06	1e-06	0.001895	0	18	34	1	1	0.015854	Fungi
n241	p_zOTU_296	p_zOTU_296	5	5	5	20	0.144039	0.201453	6158.13	9e-05	9e-05	0.003487	0	32	10	0.2	2	0.13031	Eukaryota
n242	b_zOTU_208	b_zOTU_208	2	2	2	22	0.099932	0.118492	1	1e-06	1e-06	0.002317	0	38	14	0	0	0.010362	Bacteria
n243	b_zOTU_238	b_zOTU_238	1	1	1	22	0.099865	0.11624	0	1e-06	1e-06	0.001363	0	38	14	0	0	0.005704	Bacteria
n244	p_zOTU_253	p_zOTU_253	2	2	2	4	0.461538	0.597222	8	0	0	0.002976	16	31	3	0	0	0.007324	Unassigned
n245	p_zOTU_163	p_zOTU_163	7	7	7	21	0.115445	0.159452	2176.75	0.000205	0.000205	0.004463	0	4	20	0.285714	6	0.163646	Eukaryota
n246	p_zOTU_95	p_zOTU_95	2	2	2	24	0.108306	0.135508	1010.16	1e-06	1e-06	0.002225	0	26	35	0	0	0.009981	Eukaryota
n247	b_zOTU_201	b_zOTU_201	2	2	2	24	0.098765	0.122724	0	0	0	0.001899	0	26	35	1	1	0.016167	Bacteria
n248	p_zOTU_342	p_zOTU_342	3	3	3	18	0.112891	0.138909	1111.13	1e-06	1e-06	0.002628	0	18	34	0.333333	1	0.025133	Eukaryota
n249	p_zOTU_375	p_zOTU_375	2	2	2	17	0.112206	0.133134	0	4e-06	4e-06	0.001922	0	18	34	1	1	0.01822	Eukaryota
n250	b_zOTU_117	b_zOTU_117	2	2	2	23	0.086147	0.106711	0	0	0	0.002022	0	34	35	1	1	0.016392	Bacteria
n251	p_zOTU_222	p_zOTU_222	3	3	3	20	0.114551	0.142906	588	0.000211	0.000211	0.002955	0	25	9	0.333333	1	0.017177	Eukaryota
n252	f_zOTU_92	f_zOTU_92	1	1	1	1	1	1	0	0	0	0.00266	23	35	16	0	0	0.002207	Fungi
n253	b_zOTU_211	b_zOTU_211	1	1	1	1	1	1	0	0	0	0.00266	24	36	17	0	0	0.002207	Archaea
n254	b_zOTU_134	b_zOTU_134	2	2	2	22	0.077164	0.100154	2980.6	0	0	0.002153	0	37	31	0	0	0.01154	Bacteria
n255	f_zOTU_118	f_zOTU_118	1	1	1	21	0.104631	0.128562	0	0.000504	0.000504	0.001141	0	7	4	0	0	0.007881	Fungi
n256	p_zOTU_175	p_zOTU_175	4	4	4	19	0.13011	0.177212	2880.31	0.004806	0.004806	0.002977	0	7	4	0.166667	1	0.066267	Eukaryota
n257	p_zOTU_207	p_zOTU_207	3	3	3	17	0.110201	0.131006	295	4e-06	4e-06	0.003142	0	18	34	0.333333	1	0.018016	Eukaryota
n258	p_zOTU_356	p_zOTU_356	3	3	3	23	0.109508	0.143622	147	0	0	0.002647	0	26	35	0.666667	2	0.030553	Unassigned
n259	p_zOTU_564	p_zOTU_564	3	3	3	20	0.123953	0.154285	0	5e-05	5e-05	0.00237	0	38	14	1	3	0.040962	Eukaryota
n260	b_zOTU_281	b_zOTU_281	6	6	6	18	0.140551	0.184146	419.735	0.000858	0.000858	0.003781	0	27	1	0.466667	7	0.123984	Bacteria
n261	b_zOTU_279	b_zOTU_279	3	3	3	21	0.121311	0.159044	320.8	4e-06	4e-06	0.002921	0	32	35	0	0	0.03453	Bacteria
n262	p_zOTU_227	p_zOTU_227	1	1	1	1	1	1	0	0	0	0.00266	25	39	18	0	0	0.002207	Eukaryota
n263	p_zOTU_73	p_zOTU_73	5	5	5	19	0.096986	0.12998	4422.43	0	0	0.004018	0	37	31	0.3	3	0.057804	Eukaryota
n264	b_zOTU_40	b_zOTU_40	1	1	1	23	0.091189	0.104815	0	0	0	0.001456	0	12	32	0	0	0.004107	Bacteria
n265	b_zOTU_81	b_zOTU_81	3	3	3	18	0.138189	0.169479	370.6	0.000184	0.000184	0.002528	0	27	0	0.333333	1	0.023991	Bacteria
n266	b_zOTU_30	b_zOTU_30	1	1	1	1	1	1	0	0	0	0.00266	1	10	19	0	0	0.002207	Bacteria
n267	b_zOTU_152	b_zOTU_152	1	1	1	27	0.074111	0.086178	0	0	0	0.00163	0	6	35	0	0	0.003819	Bacteria
n268	b_zOTU_224	b_zOTU_224	1	1	1	3	0.466667	0.52381	0	0	0	0.001368	3	20	30	0	0	0.008077	Bacteria
n269	b_zOTU_55	b_zOTU_55	1	1	1	3	0.466667	0.52381	0	0	0	0.001368	3	20	30	0	0	0.008077	Bacteria
n270	b_zOTU_157	b_zOTU_157	1	1	1	1	1	1	0	0	0	0.00266	4	11	21	0	0	0.002207	Bacteria
n271	b_zOTU_162	b_zOTU_162	1	1	1	19	0.124947	0.156164	0	0.03963	0.03963	0.000807	0	24	6	0	0	0.098147	Bacteria
n272	b_zOTU_195	b_zOTU_195	2	2	2	19	0.116306	0.13909	104.992	2.6e-05	2.6e-05	0.00198	0	12	32	0	0	0.015462	Bacteria
n273	b_zOTU_223	b_zOTU_223	3	3	3	19	0.121611	0.1491	234.978	3e-05	3e-05	0.002754	0	12	32	0.333333	1	0.025703	Bacteria
n274	b_zOTU_199	b_zOTU_199	1	1	1	18	0.123436	0.142239	0	0.000184	0.000184	0.001335	0	12	0	0	0	0.006094	Bacteria
n275	b_zOTU_265	b_zOTU_265	2	2	2	4	0.454545	0.616667	0	0	0	0.002501	2	8	22	1	1	0.009394	Bacteria
n276	b_zOTU_344	b_zOTU_344	1	1	1	24	0.082844	0.099872	0	0	0	0.00123	0	34	35	0	0	0.007806	Bacteria
n277	b_zOTU_24	b_zOTU_24	1	1	1	1	1	1	0	0	0	0.00266	5	13	23	0	0	0.002207	Bacteria
n278	b_zOTU_299	b_zOTU_299	1	1	1	1	1	1	0	0	0	0.00266	6	14	24	0	0	0.002207	Bacteria
n279	b_zOTU_253	b_zOTU_253	1	1	1	20	0.109589	0.128413	0	1e-05	1e-05	0.001099	0	27	1	0	0	0.010029	Bacteria
n280	f_zOTU_5	f_zOTU_5	1	1	1	22	0.100749	0.121194	0	4e-06	4e-06	0.001065	0	4	20	0	0	0.013678	Fungi
n281	f_zOTU_8	f_zOTU_8	1	1	1	1	1	1	0	0	0	0.00266	7	15	25	0	0	0.002207	Fungi
n282	f_zOTU_59	f_zOTU_59	3	3	3	2	0.636364	0.714286	10	0	0	0.003369	3	20	30	0.333333	1	0.0167	Fungi
n283	f_zOTU_33	f_zOTU_33	2	2	2	23	0.095177	0.112407	295	0	0	0.00291	0	6	35	0	0	0.006345	Fungi
n284	f_zOTU_23	f_zOTU_23	1	1	1	28	0.053584	0.066287	0	0	0	0.001591	0	28	31	0	0	0.003938	Fungi
n285	f_zOTU_68	f_zOTU_68	1	1	1	1	1	1	0	0	0	0.00266	9	16	26	0	0	0.002207	Fungi
n286	f_zOTU_69	f_zOTU_69	2	2	2	22	0.09317	0.113225	295	6e-05	6e-05	0.002613	0	7	4	0	0	0.007541	Fungi
n287	f_zOTU_57	f_zOTU_57	1	1	1	26	0.059895	0.078144	0	0	0	0.00129	0	28	31	0	0	0.009761	Fungi
n288	f_zOTU_152	f_zOTU_152	1	1	1	19	0.123849	0.148652	0	0.001203	0.001203	0.001287	0	33	9	0	0	0.00938	Fungi
n289	f_zOTU_96	f_zOTU_96	2	2	2	16	0.148222	0.179996	811.531	0.001466	0.001466	0.001851	0	27	1	0	0	0.027969	Fungi
n290	f_zOTU_65	f_zOTU_65	1	1	1	21	0.110737	0.131441	0	4e-06	4e-06	0.001259	0	38	14	0	0	0.008176	Fungi
n291	f_zOTU_47	f_zOTU_47	1	1	1	1	1	1	0	0	0	0.00266	11	17	27	0	0	0.002207	Fungi
n292	f_zOTU_73	f_zOTU_73	1	1	1	23	0.087213	0.10078	0	2e-06	2e-06	0.001606	0	25	9	0	0	0.003532	Fungi
n293	f_zOTU_89	f_zOTU_89	1	1	1	17	0.111909	0.127589	0	4e-06	4e-06	0.001286	0	18	34	0	0	0.00594	Fungi
n294	f_zOTU_56	f_zOTU_56	1	1	1	1	1	1	0	0	0	0.00266	12	19	28	0	0	0.002207	Fungi
n295	f_zOTU_50	f_zOTU_50	3	3	3	19	0.122112	0.158332	2502.15	1e-06	1e-06	0.00283	0	34	35	0	0	0.021191	Fungi
n296	f_zOTU_38	f_zOTU_38	1	1	1	2	0.6	0.666667	0	0	0	0.001844	8	0	29	0	0	0.004334	Fungi
n297	f_zOTU_148	f_zOTU_148	2	2	2	3	0.5	0.595238	0	0	0	0.00238	3	20	30	1	1	0.012923	Fungi
n298	f_zOTU_58	f_zOTU_58	1	1	1	22	0.075897	0.089556	0	0	0	0.001471	0	37	31	0	0	0.004038	Fungi
n299	f_zOTU_77	f_zOTU_77	1	1	1	27	0.056543	0.070823	0	0	0	0.001483	0	28	31	0	0	0.004659	Fungi
n300	f_zOTU_138	f_zOTU_138	1	1	1	24	0.096637	0.115589	0	0	0	0.001359	0	32	35	0	0	0.004825	Fungi
n301	f_zOTU_71	f_zOTU_71	2	2	2	22	0.114066	0.151034	1126.59	1e-06	1e-06	0.001912	0	34	35	0	0	0.026936	Fungi
n302	f_zOTU_82	f_zOTU_82	1	1	1	21	0.111111	0.132869	0	4e-06	4e-06	0.001172	0	12	32	0	0	0.010242	Fungi
n303	f_zOTU_121	f_zOTU_121	2	2	2	23	0.109874	0.144153	1740	0	0	0.002021	0	26	35	0	0	0.021786	Fungi
n304	f_zOTU_62	f_zOTU_62	4	4	4	22	0.119596	0.160358	588	3e-06	3e-06	0.003315	0	32	35	0.5	3	0.055154	Fungi
n305	f_zOTU_107	f_zOTU_107	2	2	2	2	0.75	0.833333	2	0	0	0.003453	14	21	2	0	0	0.005964	Fungi
n306	f_zOTU_91	f_zOTU_91	1	1	1	21	0.107285	0.130701	0	0.000345	0.000345	0.001134	0	33	9	0	0	0.009995	Fungi
n307	f_zOTU_141	f_zOTU_141	1	1	1	1	1	1	0	0	0	0.00266	15	22	33	0	0	0.002207	Fungi
n308	f_zOTU_223	f_zOTU_223	1	1	1	23	0.103933	0.131482	0	0	0	0.001179	0	32	35	0	0	0.013406	Fungi
n309	f_zOTU_176	f_zOTU_176	1	1	1	22	0.111614	0.136674	0	0	0	0.00123	0	6	35	0	0	0.007986	Fungi
n310	f_zOTU_49	f_zOTU_49	1	1	1	20	0.101405	0.11695	0	0	0	0.00143	0	27	1	0	0	0.004231	Fungi
n311	f_zOTU_186	f_zOTU_186	2	2	2	21	0.121212	0.156792	295	3e-06	3e-06	0.002177	0	32	35	0	0	0.027741	Fungi
n312	f_zOTU_122	f_zOTU_122	1	1	1	23	0.086222	0.100533	0	2e-06	2e-06	0.001511	0	7	4	0	0	0.003684	Fungi
n313	f_zOTU_206	f_zOTU_206	1	1	1	6	0.285714	0.408333	0	0	0	0.001731	16	31	3	0	0	0.003522	Fungi
n314	f_zOTU_110	f_zOTU_110	1	1	1	22	0.093258	0.109549	0	1e-06	1e-06	0.001309	0	4	20	0	0	0.006084	Fungi
n315	p_zOTU_43	p_zOTU_43	1	1	1	19	0.128361	0.158021	0	0.032942	0.032942	0.000831	0	24	6	0	0	0.082159	Eukaryota
n316	p_zOTU_62	p_zOTU_62	4	4	4	16	0.168469	0.211558	6636.93	0.009592	0.009592	0.002877	0	12	0	0.166667	1	0.074061	Eukaryota
n317	p_zOTU_395	p_zOTU_395	1	1	1	19	0.123849	0.148652	0	0.001203	0.001203	0.001287	0	33	9	0	0	0.00938	Eukaryota
n318	p_zOTU_91	p_zOTU_91	1	1	1	1	1	1	0	0	0	0.00266	18	23	36	0	0	0.002207	Eukaryota
n319	p_zOTU_79	p_zOTU_79	1	1	1	20	0.1176	0.147697	0	0.000228	0.000228	0.000906	0	4	20	0	0	0.037731	Eukaryota
n320	p_zOTU_94	p_zOTU_94	2	2	2	21	0.104042	0.130384	588	0.000115	0.000115	0.002196	0	7	4	0	0	0.015512	Eukaryota
n321	p_zOTU_153	p_zOTU_153	5	5	5	1	1	1	0	0	0	0.00266	13	1	5	1	10	0.092355	Eukaryota
n322	p_zOTU_216	p_zOTU_216	3	3	3	1	1	1	0	0	0	0.00266	17	2	7	1	3	0.019548	Unassigned
n323	p_zOTU_128	p_zOTU_128	6	6	6	18	0.142171	0.194522	1869.44	0.176009	0.176009	0.00322	0	24	6	0.466667	7	0.45625	Eukaryota
n324	p_zOTU_243	p_zOTU_243	2	2	2	20	0.117694	0.149073	879	0.001084	0.001084	0.002177	0	25	9	0	0	0.014292	Eukaryota
n325	p_zOTU_200	p_zOTU_200	6	6	6	18	0.141966	0.191221	0	0.253762	0.253762	0.002798	0	24	6	1	15	0.637926	Eukaryota
n326	p_zOTU_158	p_zOTU_158	3	3	3	1	1	1	0	0	0	0.00266	19	3	8	1	3	0.019548	Eukaryota
n327	p_zOTU_157	p_zOTU_157	4	4	4	21	0.112334	0.146356	650.291	0.000847	0.000847	0.003524	0	33	9	0.333333	2	0.043879	Eukaryota
n328	p_zOTU_146	p_zOTU_146	1	1	1	18	0.142926	0.171293	0	0.001216	0.001216	0.00106	0	12	0	0	0	0.016454	Eukaryota
n329	p_zOTU_167	p_zOTU_167	4	4	4	14	0.152814	0.187825	10312	0.001477	0.001477	0.003407	0	18	34	0.166667	1	0.039204	Eukaryota
n330	p_zOTU_172	p_zOTU_172	1	1	1	2	0.666667	0.75	0	0	0	0.002048	10	5	11	0	0	0.00323	Eukaryota
n331	p_zOTU_173	p_zOTU_173	4	4	4	19	0.129032	0.168038	588	0.001643	0.001643	0.003398	0	25	9	0.333333	2	0.038037	Eukaryota
n332	p_zOTU_176	p_zOTU_176	3	3	3	26	0.08324	0.10441	588	0	0	0.003456	0	26	35	0.333333	1	0.014004	Eukaryota
n333	p_zOTU_50	p_zOTU_50	3	3	3	20	0.127696	0.162267	881	6e-06	6e-06	0.003414	0	32	35	0	0	0.023891	Eukaryota
n334	p_zOTU_165	p_zOTU_165	4	4	4	20	0.112377	0.143849	957.83	1e-05	1e-05	0.003096	0	4	20	0.5	3	0.052362	Eukaryota
n335	p_zOTU_49	p_zOTU_49	2	2	2	19	0.136594	0.171831	0	8.1e-05	8.1e-05	0.001471	0	32	10	1	1	0.067911	Eukaryota
n336	p_zOTU_63	p_zOTU_63	3	3	3	19	0.140618	0.182195	0	0.000127	0.000127	0.001983	0	32	10	1	3	0.104965	Eukaryota
n337	p_zOTU_193	p_zOTU_193	2	2	2	2	0.625	0.7	6	0	0	0.00269	2	8	22	0	0	0.0088	Eukaryota
n338	p_zOTU_198	p_zOTU_198	1	1	1	2	0.6	0.666667	0	0	0	0.001844	8	0	29	0	0	0.004334	Eukaryota
n339	p_zOTU_218	p_zOTU_218	2	2	2	19	0.127312	0.158396	877.68	2.9e-05	2.9e-05	0.001804	0	27	1	0	0	0.025913	Eukaryota
n340	p_zOTU_1736	p_zOTU_1736	1	1	1	24	0.081633	0.095534	0	0	0	0.001333	0	4	20	0	0	0.005368	Eukaryota
n341	p_zOTU_287	p_zOTU_287	1	1	1	27	0.056586	0.072118	0	0	0	0.001452	0	28	31	0	0	0.005992	Unassigned
n342	p_zOTU_229	p_zOTU_229	2	2	2	22	0.090465	0.110474	0	0	0	0.002115	0	34	35	1	1	0.012299	Eukaryota
n343	p_zOTU_211	p_zOTU_211	1	1	1	1	1	1	0	0	0	0.00266	21	29	12	0	0	0.002207	Eukaryota
n344	p_zOTU_274	p_zOTU_274	1	1	1	2	0.666667	0.75	0	0	0	0.002048	20	9	13	0	0	0.00323	Eukaryota
n345	p_zOTU_215	p_zOTU_215	3	3	3	20	0.119019	0.159019	179.629	0.013132	0.013132	0.0021	0	24	6	0.333333	1	0.067911	Eukaryota
n346	p_zOTU_237	p_zOTU_237	2	2	2	21	0.107519	0.134248	0	0.000419	0.000419	0.001866	0	33	9	1	1	0.020082	Eukaryota
n347	p_zOTU_160	p_zOTU_160	1	1	1	27	0.074111	0.086178	0	0	0	0.00163	0	6	35	0	0	0.003819	Eukaryota
n348	p_zOTU_255	p_zOTU_255	2	2	2	22	0.077063	0.100162	1221.4	0	0	0.002211	0	28	31	0	0	0.011828	Eukaryota
n349	p_zOTU_221	p_zOTU_221	1	1	1	1	1	1	0	0	0	0.00266	22	30	15	0	0	0.002207	Eukaryota
n350	p_zOTU_235	p_zOTU_235	2	2	2	21	0.126712	0.165456	889.824	1.2e-05	1.2e-05	0.00187	0	32	35	0	0	0.031915	Eukaryota
n351	p_zOTU_228	p_zOTU_228	3	3	3	21	0.110903	0.135945	441.5	4e-06	4e-06	0.003403	0	38	14	0	0	0.015362	Eukaryota
n352	p_zOTU_285	p_zOTU_285	2	2	2	3	0.5	0.611111	9	0	0	0.002929	16	31	3	0	0	0.007535	Eukaryota
n353	p_zOTU_245	p_zOTU_245	1	1	1	28	0.071429	0.083509	0	0	0	0.001542	0	26	35	0	0	0.003878	Eukaryota
n354	p_zOTU_225	p_zOTU_225	5	5	5	21	0.12825	0.181342	1963.17	6e-06	6e-06	0.003848	0	32	35	0.4	4	0.097274	Eukaryota
n355	p_zOTU_236	p_zOTU_236	2	2	2	21	0.108385	0.137237	0	3.1e-05	3.1e-05	0.00157	0	4	20	1	1	0.048559	Eukaryota
n356	p_zOTU_292	p_zOTU_292	2	2	2	23	0.112934	0.146992	1124.55	1e-06	1e-06	0.002036	0	26	35	0	0	0.021445	Eukaryota
n357	p_zOTU_261	p_zOTU_261	4	4	4	17	0.115987	0.142203	1235.06	4e-06	4e-06	0.003538	0	18	34	0.333333	2	0.028046	Eukaryota
n358	p_zOTU_310	p_zOTU_310	7	7	7	17	0.16408	0.229953	12339.2	0.073238	0.073238	0.004514	0	33	9	0.190476	4	0.271212	Unassigned
n359	p_zOTU_273	p_zOTU_273	4	4	4	22	0.094178	0.123138	565.414	0	0	0.003724	0	34	35	0.333333	2	0.027685	Eukaryota
n360	p_zOTU_248	p_zOTU_248	2	2	2	21	0.102849	0.123111	0	3e-05	3e-05	0.00215	0	25	9	1	1	0.010198	Eukaryota
n361	p_zOTU_265	p_zOTU_265	1	1	1	1	1	1	0	0	0	0.00266	23	35	16	0	0	0.002207	Eukaryota
n362	p_zOTU_272	p_zOTU_272	1	1	1	1	1	1	0	0	0	0.00266	24	36	17	0	0	0.002207	Eukaryota
n363	p_zOTU_257	p_zOTU_257	2	2	2	21	0.081341	0.100302	0	0	0	0.001727	0	37	31	1	1	0.021389	Eukaryota
n364	p_zOTU_346	p_zOTU_346	2	2	2	21	0.08282	0.105947	3242.6	0	0	0.002188	0	37	31	0	0	0.011259	Eukaryota
n365	p_zOTU_234	p_zOTU_234	4	4	4	19	0.131731	0.17948	60.9	0.021877	0.021877	0.002545	0	33	9	0.666667	4	0.121373	Eukaryota
n366	p_zOTU_250	p_zOTU_250	3	3	3	20	0.116811	0.154423	314.462	0.003997	0.003997	0.002618	0	7	4	0	0	0.032282	Eukaryota
n367	p_zOTU_333	p_zOTU_333	1	1	1	3	0.5	0.611111	0	0	0	0.001866	14	21	2	0	0	0.003476	Eukaryota
n368	p_zOTU_442	p_zOTU_442	2	2	2	17	0.11016	0.129317	0	4e-06	4e-06	0.002061	0	18	34	1	1	0.015897	Eukaryota
n369	p_zOTU_482	p_zOTU_482	3	3	3	23	0.109508	0.143622	147	0	0	0.002647	0	26	35	0.666667	2	0.030553	Unassigned
n370	p_zOTU_757	p_zOTU_757	3	3	3	20	0.123953	0.154285	0	5e-05	5e-05	0.00237	0	38	14	1	3	0.040962	Eukaryota
n371	p_zOTU_283	p_zOTU_283	4	4	4	19	0.143969	0.186423	1309.25	0.00455	0.00455	0.002699	0	27	1	0.166667	1	0.079872	Eukaryota
n372	p_zOTU_421	p_zOTU_421	1	1	1	22	0.108227	0.132186	0	0	0	0.001227	0	32	35	0	0	0.008416	Eukaryota
n373	p_zOTU_286	p_zOTU_286	1	1	1	1	1	1	0	0	0	0.00266	25	39	18	0	0	0.002207	Eukaryota
n374	p_zOTU_363	p_zOTU_363	3	3	3	20	0.089237	0.116857	1745.4	0	0	0.002537	0	37	31	0.333333	1	0.038873	Eukaryota
n375	p_zOTU_475	p_zOTU_475	2	2	2	19	0.096042	0.11877	0	0	0	0.001748	0	37	31	1	1	0.028058	Eukaryota

## Sheet: RCK
Co-occurrence network propeties of RCK
Id	Label	v_name	v_degree	Degree	Weighted Degree	Eccentricity	closnesscentrality	harmonicclosnesscentrality	betweenesscentrality	Authority	Hub	pageranks	componentnumber	modularity_class	stat_inf_class	clustering	triangles	eigencentrality	color
n0	b_zOTU_1	b_zOTU_1	2	2	2	2	0.75	0.833333	2	0	0	0.006302	0	15	0	0	0	0.002379	Bacteria
n1	b_zOTU_23	b_zOTU_23	25	25	25	8	0.311558	0.419886	1027.16	0.29464	0.29464	0.013146	1	1	12	0.32	96	0.987473	Bacteria
n2	b_zOTU_36	b_zOTU_36	10	10	10	8	0.310518	0.372779	602.223	0.091902	0.091902	0.006048	1	9	15	0.422222	19	0.343268	Bacteria
n3	b_zOTU_9	b_zOTU_9	4	4	4	10	0.162021	0.192183	480.442	5.6e-05	5.6e-05	0.006644	1	8	1	0.166667	1	0.007837	Bacteria
n4	b_zOTU_41	b_zOTU_41	15	15	15	8	0.329787	0.405716	2027.87	0.104597	0.104597	0.009068	1	7	8	0.219048	23	0.434784	Bacteria
n5	b_zOTU_94	b_zOTU_94	20	20	20	8	0.311558	0.40649	586.293	0.26141	0.26141	0.010401	1	1	2	0.426316	81	0.874066	Bacteria
n6	b_zOTU_4	b_zOTU_4	9	9	9	8	0.26458	0.326152	39.6465	0.09108	0.09108	0.005128	1	12	4	0.777778	28	0.323981	Bacteria
n7	b_zOTU_5	b_zOTU_5	3	3	3	11	0.152835	0.177311	369	2.8e-05	2.8e-05	0.006408	1	8	1	0	0	0.00458	Bacteria
n8	b_zOTU_113	b_zOTU_113	9	9	9	9	0.269956	0.331582	97.908	0.062558	0.062558	0.00544	1	1	11	0.388889	14	0.232579	Bacteria
n9	b_zOTU_100	b_zOTU_100	19	19	19	8	0.310518	0.402272	635.475	0.218486	0.218486	0.010082	1	1	3	0.362573	62	0.756198	Bacteria
n10	b_zOTU_12	b_zOTU_12	3	3	3	9	0.212329	0.245652	1248.35	0.004398	0.004398	0.00394	1	8	1	0.333333	1	0.022439	Bacteria
n11	b_zOTU_97	b_zOTU_97	8	8	8	8	0.28012	0.340809	244.722	0.095877	0.095877	0.005155	1	1	6	0.428571	12	0.329626	Bacteria
n12	b_zOTU_129	b_zOTU_129	21	21	21	8	0.303426	0.400211	862.049	0.254437	0.254437	0.011476	1	1	10	0.342857	72	0.852808	Bacteria
n13	b_zOTU_115	b_zOTU_115	10	10	10	8	0.274336	0.342729	765.999	0.143958	0.143958	0.006305	1	1	19	0.533333	24	0.472525	Bacteria
n14	b_zOTU_34	b_zOTU_34	3	3	3	10	0.179018	0.207561	203.582	0.000363	0.000363	0.004612	1	8	1	0.666667	2	0.007728	Bacteria
n15	b_zOTU_156	b_zOTU_156	4	4	4	8	0.290172	0.338652	537.159	0.024445	0.024445	0.003286	1	9	17	0	0	0.10719	Bacteria
n16	b_zOTU_107	b_zOTU_107	14	14	14	9	0.3	0.376385	1610.46	0.020305	0.020305	0.008839	1	9	17	0.296703	27	0.239387	Bacteria
n17	b_zOTU_112	b_zOTU_112	8	8	8	10	0.214039	0.270539	48.5526	0.001655	0.001655	0.005482	1	6	17	0.678571	19	0.096934	Bacteria
n18	b_zOTU_24	b_zOTU_24	2	2	2	11	0.139745	0.159776	185	4e-06	4e-06	0.004319	1	8	1	0	0	0.003337	Bacteria
n19	b_zOTU_163	b_zOTU_163	4	4	4	8	0.248331	0.293107	0.714286	0.058612	0.058612	0.002618	1	1	19	0.833333	5	0.188157	Bacteria
n20	b_zOTU_16	b_zOTU_16	15	15	15	7	0.301948	0.373669	1072.98	0.112776	0.112776	0.008615	1	12	4	0.4	42	0.417502	Bacteria
n21	b_zOTU_114	b_zOTU_114	11	11	11	8	0.312081	0.378475	468.019	0.078621	0.078621	0.006608	1	9	6	0.309091	17	0.323028	Bacteria
n22	b_zOTU_55	b_zOTU_55	18	18	18	8	0.286154	0.379928	671.38	0.21876	0.21876	0.010029	1	1	5	0.379085	58	0.730731	Bacteria
n23	b_zOTU_221	b_zOTU_221	16	16	16	8	0.277612	0.365419	216.774	0.193719	0.193719	0.008607	1	1	7	0.425	51	0.635383	Bacteria
n24	b_zOTU_197	b_zOTU_197	8	8	8	10	0.232791	0.296508	144.385	0.001948	0.001948	0.005602	1	6	17	0.392857	11	0.101191	Bacteria
n25	b_zOTU_2	b_zOTU_2	4	4	4	8	0.225455	0.265796	18.5187	0.018285	0.018285	0.002927	1	12	4	0.5	3	0.070432	Bacteria
n26	b_zOTU_176	b_zOTU_176	13	13	13	8	0.30897	0.379775	1889.82	0.024706	0.024706	0.008691	1	9	17	0.217949	17	0.202842	Bacteria
n27	b_zOTU_385	b_zOTU_385	17	17	17	8	0.303922	0.3891	833.487	0.155641	0.155641	0.009936	1	1	6	0.264706	36	0.547778	Bacteria
n28	b_zOTU_78	b_zOTU_78	11	11	11	8	0.26458	0.333231	374.726	0.096373	0.096373	0.006617	1	12	4	0.527273	29	0.343404	Bacteria
n29	b_zOTU_32	b_zOTU_32	4	4	4	9	0.189217	0.215653	667.979	2.7e-05	2.7e-05	0.006276	1	8	1	0.333333	2	0.007583	Bacteria
n30	b_zOTU_75	b_zOTU_75	15	15	15	7	0.287481	0.363108	543.01	0.142374	0.142374	0.00858	1	12	4	0.409524	43	0.506597	Bacteria
n31	b_zOTU_158	b_zOTU_158	4	4	4	9	0.246032	0.285416	140.548	0.002167	0.002167	0.003447	1	7	17	0.5	3	0.034798	Bacteria
n32	b_zOTU_51	b_zOTU_51	8	8	8	8	0.287926	0.343132	1007.28	0.00592	0.00592	0.006022	1	9	17	0.321429	9	0.093512	Bacteria
n33	b_zOTU_260	b_zOTU_260	8	8	8	8	0.268398	0.327765	491.282	0.005094	0.005094	0.006312	1	9	17	0.321429	9	0.108208	Bacteria
n34	b_zOTU_8	b_zOTU_8	11	11	11	7	0.292913	0.356119	780.513	0.048247	0.048247	0.007283	1	7	17	0.290909	16	0.213387	Bacteria
n35	b_zOTU_328	b_zOTU_328	7	7	7	8	0.267626	0.332175	3.65835	0.123208	0.123208	0.003921	1	1	10	0.904762	19	0.404149	Bacteria
n36	b_zOTU_457	b_zOTU_457	7	7	7	8	0.266476	0.329218	64.2509	0.087567	0.087567	0.004129	1	1	11	0.47619	10	0.300329	Bacteria
n37	b_zOTU_435	b_zOTU_435	15	15	15	7	0.31	0.384921	520.945	0.138164	0.138164	0.008459	1	7	13	0.32381	34	0.498241	Bacteria
n38	b_zOTU_124	b_zOTU_124	1	1	1	9	0.228221	0.256343	0	0.002362	0.002362	0.001309	1	9	17	0	0	0.016186	Bacteria
n39	b_zOTU_442	b_zOTU_442	7	7	7	8	0.280967	0.336585	117.5	0.010127	0.010127	0.004818	1	9	17	0.571429	12	0.1188	Bacteria
n40	b_zOTU_151	b_zOTU_151	11	11	11	8	0.295238	0.361937	700.527	0.031355	0.031355	0.007513	1	9	17	0.2	11	0.177079	Bacteria
n41	b_zOTU_326	b_zOTU_326	8	8	8	10	0.217799	0.278962	133.926	0.001366	0.001366	0.005819	1	6	17	0.392857	11	0.085457	Bacteria
n42	b_zOTU_244	b_zOTU_244	2	2	2	11	0.17033	0.19236	185	1.7e-05	1.7e-05	0.004232	1	6	17	0	0	0.003314	Bacteria
n43	b_zOTU_355	b_zOTU_355	1	1	1	10	0.186	0.211403	0	5.9e-05	5.9e-05	0.001542	1	2	17	0	0	0.004416	Bacteria
n44	b_zOTU_175	b_zOTU_175	3	3	3	8	0.226002	0.252957	987.646	0.000321	0.000321	0.00427	1	8	1	0.333333	1	0.009527	Bacteria
n45	b_zOTU_262	b_zOTU_262	4	4	4	8	0.244415	0.280735	178.469	0.007424	0.007424	0.003656	1	8	1	0.333333	2	0.035922	Bacteria
n46	b_zOTU_73	b_zOTU_73	9	9	9	8	0.259777	0.315348	1416.18	0.057654	0.057654	0.005822	1	12	4	0.583333	21	0.218812	Bacteria
n47	b_zOTU_490	b_zOTU_490	24	24	24	7	0.301459	0.405095	560.057	0.296795	0.296795	0.012157	1	1	9	0.358696	99	1	Bacteria
n48	b_zOTU_90	b_zOTU_90	9	9	9	9	0.251691	0.312871	236.626	0.003928	0.003928	0.006069	1	6	17	0.527778	19	0.127154	Bacteria
n49	b_zOTU_177	b_zOTU_177	11	11	11	9	0.284404	0.358267	535.199	0.013848	0.013848	0.006978	1	9	17	0.381818	21	0.192346	Bacteria
n50	b_zOTU_294	b_zOTU_294	10	10	10	10	0.227106	0.291848	140.231	0.001758	0.001758	0.006863	1	6	17	0.488889	22	0.110331	Bacteria
n51	b_zOTU_159	b_zOTU_159	3	3	3	9	0.22963	0.274797	16.668	0.02318	0.02318	0.002349	1	1	11	0.333333	1	0.079951	Bacteria
n52	b_zOTU_190	b_zOTU_190	1	1	1	9	0.189602	0.20659	0	0.000176	0.000176	0.001693	1	12	4	0	0	0.003034	Bacteria
n53	b_zOTU_207	b_zOTU_207	7	7	7	7	0.256906	0.305722	402.584	0.023303	0.023303	0.005859	1	12	4	0.285714	6	0.099055	Bacteria
n54	b_zOTU_237	b_zOTU_237	9	9	9	8	0.279699	0.337756	370.505	0.041033	0.041033	0.006086	1	7	13	0.361111	13	0.171026	Bacteria
n55	b_zOTU_53	b_zOTU_53	7	7	7	7	0.28012	0.325115	1510.38	0.004206	0.004206	0.006737	1	8	1	0.142857	3	0.043415	Bacteria
n56	b_zOTU_673	b_zOTU_673	5	5	5	8	0.270742	0.317921	219.441	0.022485	0.022485	0.004009	1	9	8	0.4	4	0.107357	Bacteria
n57	b_zOTU_478	b_zOTU_478	9	9	9	8	0.259053	0.322043	157.474	0.07069	0.07069	0.005563	1	1	11	0.333333	12	0.245661	Bacteria
n58	b_zOTU_217	b_zOTU_217	3	3	3	11	0.184524	0.218785	4.44597	0.00017	0.00017	0.002871	1	6	17	0.333333	1	0.016239	Bacteria
n59	b_zOTU_6	b_zOTU_6	1	1	1	9	0.199357	0.223769	0	0.002021	0.002021	0.001378	1	1	11	0	0	0.009382	Bacteria
n60	b_zOTU_271	b_zOTU_271	6	6	6	9	0.266476	0.318102	73.1657	0.029513	0.029513	0.00402	1	1	11	0.533333	8	0.122718	Bacteria
n61	b_zOTU_479	b_zOTU_479	7	7	7	8	0.27193	0.326338	234.781	0.035825	0.035825	0.004801	1	1	11	0.285714	6	0.135813	Bacteria
n62	b_zOTU_539	b_zOTU_539	4	4	4	8	0.233668	0.266948	233.441	0.002331	0.002331	0.004538	1	12	4	0.166667	1	0.018338	Bacteria
n63	b_zOTU_523	b_zOTU_523	3	3	3	9	0.263456	0.306102	102.926	0.017806	0.017806	0.002328	1	9	17	0.333333	1	0.078334	Bacteria
n64	b_zOTU_166	b_zOTU_166	7	7	7	8	0.291536	0.345731	147.842	0.02342	0.02342	0.004572	1	7	17	0.428571	9	0.144523	Bacteria
n65	b_zOTU_231	b_zOTU_231	11	11	11	7	0.282675	0.346979	324.687	0.119289	0.119289	0.006118	1	12	4	0.563636	31	0.417149	Bacteria
n66	b_zOTU_670	b_zOTU_670	11	11	11	7	0.310518	0.375909	543.605	0.079378	0.079378	0.006772	1	7	8	0.363636	20	0.310051	Bacteria
n67	b_zOTU_309	b_zOTU_309	18	18	18	9	0.265714	0.354538	823.266	0.007646	0.007646	0.011375	1	6	17	0.313725	48	0.241597	Bacteria
n68	b_zOTU_215	b_zOTU_215	7	7	7	9	0.268786	0.326944	720.419	0.006033	0.006033	0.005842	1	7	17	0.333333	7	0.092621	Bacteria
n69	b_zOTU_417	b_zOTU_417	2	2	2	10	0.20462	0.237767	368	0.00022	0.00022	0.003191	1	6	17	0	0	0.013053	Bacteria
n70	b_zOTU_375	b_zOTU_375	11	11	11	8	0.288372	0.358724	152.83	0.141835	0.141835	0.005996	1	1	5	0.563636	31	0.485546	Bacteria
n71	b_zOTU_787	b_zOTU_787	1	1	1	10	0.201299	0.226824	0	0.000291	0.000291	0.001363	1	6	17	0	0	0.010627	Bacteria
n72	b_zOTU_342	b_zOTU_342	7	7	7	10	0.212571	0.266238	2.63803	0.001805	0.001805	0.004788	1	6	17	0.809524	17	0.094369	Bacteria
n73	b_zOTU_570	b_zOTU_570	13	13	13	9	0.2976	0.369037	873.878	0.034216	0.034216	0.008176	1	9	17	0.269231	21	0.223435	Bacteria
n74	b_zOTU_343	b_zOTU_343	10	10	10	9	0.255495	0.3212	1062.42	0.0029	0.0029	0.007812	1	6	17	0.222222	10	0.106738	Bacteria
n75	b_zOTU_282	b_zOTU_282	4	4	4	10	0.204396	0.244924	53.6689	0.0006	0.0006	0.003607	1	6	17	0.166667	1	0.032129	Bacteria
n76	b_zOTU_474	b_zOTU_474	7	7	7	9	0.251691	0.30633	224.176	0.003862	0.003862	0.005226	1	6	17	0.52381	11	0.103871	Bacteria
n77	b_zOTU_346	b_zOTU_346	5	5	5	10	0.223022	0.272762	114.013	0.001108	0.001108	0.00401	1	6	17	0.4	4	0.057937	Bacteria
n78	b_zOTU_800	b_zOTU_800	11	11	11	8	0.298555	0.362295	491.083	0.059358	0.059358	0.006844	1	9	15	0.381818	21	0.250739	Bacteria
n79	b_zOTU_641	b_zOTU_641	11	11	11	10	0.245383	0.312199	333.9	0.003443	0.003443	0.007401	1	6	17	0.454545	25	0.1333	Bacteria
n80	b_zOTU_542	b_zOTU_542	4	4	4	8	0.275148	0.318401	95.7539	0.039901	0.039901	0.002798	1	8	1	0.333333	2	0.137594	Bacteria
n81	b_zOTU_289	b_zOTU_289	5	5	5	7	0.262712	0.301254	283.788	0.00245	0.00245	0.0048	1	8	1	0.3	3	0.030166	Bacteria
n82	b_zOTU_636	b_zOTU_636	8	8	8	8	0.293839	0.351274	921.993	0.053464	0.053464	0.006212	1	9	15	0.25	7	0.198021	Bacteria
n83	b_zOTU_415	b_zOTU_415	8	8	8	8	0.257261	0.320609	64.8813	0.077236	0.077236	0.00477	1	12	4	0.464286	13	0.267948	Bacteria
n84	b_zOTU_626	b_zOTU_626	9	9	9	8	0.274742	0.337321	180.871	0.104879	0.104879	0.005207	1	1	13	0.472222	17	0.353516	Bacteria
n85	b_zOTU_506	b_zOTU_506	19	19	19	7	0.319039	0.40544	744.13	0.253723	0.253723	0.009821	1	1	16	0.432749	74	0.852053	Bacteria
n86	b_zOTU_120	b_zOTU_120	7	7	7	9	0.265714	0.318856	79.497	0.00921	0.00921	0.004738	1	9	17	0.52381	11	0.113122	Bacteria
n87	b_zOTU_80	b_zOTU_80	1	1	1	9	0.233962	0.265478	0	0.014535	0.014535	0.001218	1	1	19	0	0	0.047049	Bacteria
n88	b_zOTU_162	b_zOTU_162	13	13	13	8	0.278443	0.353808	69.8235	0.17903	0.17903	0.006957	1	1	10	0.551282	43	0.587595	Bacteria
n89	b_zOTU_595	b_zOTU_595	10	10	10	9	0.270742	0.341366	206.407	0.010766	0.010766	0.006347	1	9	17	0.533333	24	0.179204	Bacteria
n90	b_zOTU_496	b_zOTU_496	10	10	10	8	0.275556	0.346134	48.5401	0.146454	0.146454	0.005439	1	1	5	0.622222	28	0.491019	Bacteria
n91	b_zOTU_650	b_zOTU_650	15	15	15	8	0.304918	0.383545	676.271	0.192956	0.192956	0.008643	1	1	19	0.409524	43	0.64124	Bacteria
n92	b_zOTU_210	b_zOTU_210	3	3	3	9	0.223289	0.266114	0	0.03365	0.03365	0.002147	1	1	7	1	3	0.107904	Bacteria
n93	b_zOTU_477	b_zOTU_477	6	6	6	8	0.275148	0.328546	478.421	0.008251	0.008251	0.004536	1	9	17	0.133333	2	0.085659	Bacteria
n94	b_zOTU_455	b_zOTU_455	8	8	8	9	0.261972	0.325685	80.0302	0.007628	0.007628	0.005208	1	9	17	0.571429	16	0.150175	Bacteria
n95	b_zOTU_651	b_zOTU_651	18	18	18	8	0.313659	0.397958	1457.75	0.032788	0.032788	0.011056	1	9	17	0.254902	39	0.301941	Bacteria
n96	b_zOTU_526	b_zOTU_526	5	5	5	9	0.228221	0.279444	306.706	0.000779	0.000779	0.004788	1	2	17	0	0	0.031289	Bacteria
n97	b_zOTU_84	b_zOTU_84	3	3	3	9	0.226277	0.255472	9.13797	0.001486	0.001486	0.003239	1	9	15	0.666667	2	0.014624	Bacteria
n98	b_zOTU_851	b_zOTU_851	12	12	12	7	0.307947	0.377035	603.787	0.103097	0.103097	0.006959	1	7	4	0.348485	23	0.388888	Bacteria
n99	b_zOTU_451	b_zOTU_451	3	3	3	9	0.266476	0.310531	109.738	0.023688	0.023688	0.002521	1	7	17	0.333333	1	0.086036	Bacteria
n100	b_zOTU_323	b_zOTU_323	2	2	2	10	0.173994	0.193196	185	0.000186	0.000186	0.00423	1	7	17	0	0	0.003242	Bacteria
n101	b_zOTU_95	b_zOTU_95	3	3	3	9	0.25	0.291598	375.849	0.018425	0.018425	0.003446	1	9	17	0	0	0.0648	Bacteria
n102	b_zOTU_173	b_zOTU_173	9	9	9	7	0.262341	0.315886	162.225	0.044243	0.044243	0.005679	1	12	4	0.388889	14	0.175885	Bacteria
n103	b_zOTU_629	b_zOTU_629	5	5	5	9	0.268786	0.312765	151.286	0.005919	0.005919	0.004062	1	7	17	0.4	4	0.056604	Bacteria
n104	b_zOTU_1123	b_zOTU_1123	2	2	2	9	0.209932	0.237925	368	0.00246	0.00246	0.003189	1	7	17	0	0	0.013513	Bacteria
n105	b_zOTU_1037	b_zOTU_1037	6	6	6	8	0.264957	0.307789	250.828	0.01391	0.01391	0.004626	1	7	17	0.333333	5	0.070087	Bacteria
n106	b_zOTU_3	b_zOTU_3	1	1	1	11	0.138806	0.151953	0	0	0	0.002258	1	8	1	0	0	0.001829	Bacteria
n107	b_zOTU_514	b_zOTU_514	3	3	3	9	0.165923	0.191391	263.908	6e-06	6e-06	0.005003	1	8	1	0.333333	1	0.006343	Bacteria
n108	b_zOTU_784	b_zOTU_784	13	13	13	9	0.263083	0.340111	757.5	0.007265	0.007265	0.009034	1	2	17	0.307692	24	0.174801	Bacteria
n109	b_zOTU_646	b_zOTU_646	3	3	3	9	0.251691	0.292085	4.78725	0.002991	0.002991	0.002461	1	9	17	0.666667	2	0.052333	Bacteria
n110	f_zOTU_1	f_zOTU_1	5	5	5	10	0.217036	0.262278	15.3281	0.000887	0.000887	0.00403	1	2	17	0.9	9	0.043021	Fungi
n111	b_zOTU_973	b_zOTU_973	3	3	3	8	0.239075	0.274789	504.8	0.006149	0.006149	0.003462	1	0	15	0	0	0.027177	Bacteria
n112	b_zOTU_698	b_zOTU_698	3	3	3	9	0.172862	0.200457	23.0385	0.000262	0.000262	0.004235	1	0	4	0.333333	1	0.007218	Bacteria
n113	b_zOTU_857	b_zOTU_857	5	5	5	8	0.257975	0.309447	53.4486	0.040137	0.040137	0.003418	1	12	4	0.6	6	0.147871	Bacteria
n114	b_zOTU_250	b_zOTU_250	1	1	1	11	0.141768	0.158825	0	4e-05	4e-05	0.001898	1	0	4	0	0	0.002388	Bacteria
n115	b_zOTU_492	b_zOTU_492	4	4	4	9	0.195584	0.232004	237.894	0.004376	0.004376	0.004437	1	0	4	0.5	3	0.023561	Bacteria
n116	b_zOTU_7	b_zOTU_7	1	1	1	1	1	1	0	0	0	0.004854	2	10	14	0	0	0.001008	Bacteria
n117	f_zOTU_28	f_zOTU_28	3	3	3	9	0.195173	0.222263	281.192	0.000486	0.000486	0.004647	1	0	15	0	0	0.006498	Fungi
n118	b_zOTU_870	b_zOTU_870	18	18	18	7	0.296178	0.386367	1202.43	0.229025	0.229025	0.009789	1	1	4	0.424837	65	0.772464	Bacteria
n119	b_zOTU_144	b_zOTU_144	1	1	1	10	0.184891	0.201446	0	0.000113	0.000113	0.001712	1	9	15	0	0	0.002818	Bacteria
n120	b_zOTU_142	b_zOTU_142	5	5	5	8	0.259053	0.302855	442.819	0.00259	0.00259	0.004651	1	9	15	0.2	2	0.03905	Bacteria
n121	f_zOTU_2	f_zOTU_2	8	8	8	10	0.223022	0.282529	233.807	0.001112	0.001112	0.006386	1	2	17	0.392857	11	0.059595	Fungi
n122	b_zOTU_711	b_zOTU_711	8	8	8	8	0.26383	0.317377	666.826	0.032476	0.032476	0.006235	1	7	17	0.357143	10	0.135445	Bacteria
n123	f_zOTU_13	f_zOTU_13	5	5	5	10	0.217036	0.262278	15.3281	0.000887	0.000887	0.00403	1	2	17	0.9	9	0.043021	Fungi
n124	f_zOTU_20	f_zOTU_20	2	2	2	8	0.227941	0.258282	84.8139	0.003722	0.003722	0.002487	1	7	17	0	0	0.020034	Fungi
n125	f_zOTU_6	f_zOTU_6	2	2	2	9	0.234552	0.271981	104.172	0.011812	0.011812	0.002421	1	7	17	0	0	0.043396	Fungi
n126	f_zOTU_155	f_zOTU_155	4	4	4	10	0.16504	0.195319	186.417	0.000537	0.000537	0.005505	1	0	4	0.333333	2	0.009564	Fungi
n127	f_zOTU_115	f_zOTU_115	6	6	6	8	0.24	0.293664	418.003	0.027682	0.027682	0.005342	1	0	4	0.333333	5	0.102088	Fungi
n128	f_zOTU_265	f_zOTU_265	4	4	4	9	0.194561	0.23098	211.024	0.002456	0.002456	0.004802	1	0	4	0.5	3	0.016939	Fungi
n129	b_zOTU_554	b_zOTU_554	1	1	1	10	0.178503	0.198212	0	0.000826	0.000826	0.002108	1	11	19	0	0	0.00384	Bacteria
n130	f_zOTU_64	f_zOTU_64	2	2	2	11	0.176136	0.196866	185	3.5e-05	3.5e-05	0.004274	1	7	17	0	0	0.003106	Fungi
n131	b_zOTU_831	b_zOTU_831	8	8	8	8	0.257975	0.31892	157.275	0.057649	0.057649	0.00508	1	1	11	0.321429	9	0.202665	Bacteria
n132	b_zOTU_697	b_zOTU_697	12	12	12	8	0.270742	0.345705	90.733	0.164297	0.164297	0.006491	1	1	7	0.575758	38	0.536234	Bacteria
n133	f_zOTU_12	f_zOTU_12	8	8	8	9	0.235145	0.292657	280.661	0.002136	0.002136	0.005882	1	2	17	0.428571	12	0.074177	Fungi
n134	f_zOTU_49	f_zOTU_49	8	8	8	8	0.26087	0.319086	54.1053	0.088707	0.088707	0.004722	1	1	7	0.5	14	0.290383	Fungi
n135	f_zOTU_183	f_zOTU_183	3	3	3	11	0.173507	0.201168	92	4e-05	4e-05	0.004156	1	2	17	0.666667	2	0.006671	Fungi
n136	f_zOTU_149	f_zOTU_149	1	1	1	2	0.666667	0.75	0	0	0	0.003741	3	3	18	0	0	0.001287	Fungi
n137	f_zOTU_75	f_zOTU_75	4	4	4	9	0.226553	0.258161	194.138	0.001494	0.001494	0.004628	1	9	15	0.333333	2	0.01557	Fungi
n138	f_zOTU_419	f_zOTU_419	6	6	6	8	0.237852	0.290707	657.8	0.027423	0.027423	0.005377	1	0	4	0.4	6	0.101672	Fungi
n139	f_zOTU_447	f_zOTU_447	2	2	2	1	1	1	1	0	0	0.007081	3	3	18	0	0	0.002095	Fungi
n140	f_zOTU_72	f_zOTU_72	1	1	1	2	0.666667	0.75	0	0	0	0.003741	4	4	23	0	0	0.001287	Fungi
n141	f_zOTU_102	f_zOTU_102	3	3	3	11	0.173507	0.201168	92	4e-05	4e-05	0.004156	1	2	17	0.666667	2	0.006671	Fungi
n142	b_zOTU_593	b_zOTU_593	2	2	2	10	0.200647	0.225021	185	0.001396	0.001396	0.003637	1	9	17	0	0	0.006847	Bacteria
n143	f_zOTU_47	f_zOTU_47	1	1	1	11	0.151837	0.166072	0	6.3e-05	6.3e-05	0.002543	1	11	19	0	0	0.001499	Fungi
n144	f_zOTU_320	f_zOTU_320	3	3	3	9	0.217036	0.253672	551	0.010969	0.010969	0.004871	1	11	19	0	0	0.037317	Fungi
n145	f_zOTU_125	f_zOTU_125	1	1	1	1	1	1	0	0	0	0.004854	5	13	20	0	0	0.001008	Fungi
n146	f_zOTU_412	f_zOTU_412	1	1	1	1	1	1	0	0	0	0.004854	6	14	21	0	0	0.001008	Fungi
n147	f_zOTU_219	f_zOTU_219	2	2	2	1	1	1	0	0	0	0.004854	7	5	22	1	1	0.002751	Fungi
n148	f_zOTU_285	f_zOTU_285	2	2	2	1	1	1	1	0	0	0.007081	4	4	23	0	0	0.002095	Fungi
n149	b_zOTU_14	b_zOTU_14	2	2	2	2	0.75	0.833333	2	0	0	0.006302	0	15	0	0	0	0.002379	Bacteria
n150	b_zOTU_303	b_zOTU_303	6	6	6	9	0.252374	0.304525	707.944	0.00522	0.00522	0.004671	1	9	17	0.333333	5	0.074481	Bacteria
n151	f_zOTU_557	f_zOTU_557	2	2	2	1	1	1	0	0	0	0.004854	7	5	22	1	1	0.002751	Fungi
n152	b_zOTU_20	b_zOTU_20	1	1	1	12	0.132668	0.147246	0	2e-06	2e-06	0.002544	1	8	1	0	0	0.001733	Bacteria
n153	b_zOTU_169	b_zOTU_169	4	4	4	10	0.179537	0.212041	752.582	0.000365	0.000365	0.006379	1	8	1	0.333333	2	0.009139	Bacteria
n154	b_zOTU_60	b_zOTU_60	1	1	1	12	0.122691	0.135515	0	0	0	0.002564	1	8	1	0	0	0.001441	Bacteria
n155	b_zOTU_61	b_zOTU_61	1	1	1	8	0.223558	0.254096	0	0.010724	0.010724	0.001214	1	12	4	0	0	0.038742	Bacteria
n156	b_zOTU_172	b_zOTU_172	1	1	1	9	0.211845	0.238405	0	0.000384	0.000384	0.001399	1	9	17	0	0	0.011206	Bacteria
n157	b_zOTU_7024	b_zOTU_7024	1	1	1	12	0.132668	0.147246	0	2e-06	2e-06	0.002544	1	8	1	0	0	0.001733	Bacteria
n158	b_zOTU_247	b_zOTU_247	2	2	2	8	0.225455	0.25032	0	0.000876	0.000876	0.002323	1	8	1	1	1	0.010012	Bacteria
n159	b_zOTU_382	b_zOTU_382	6	6	6	8	0.248663	0.300371	199.332	0.026835	0.026835	0.004588	1	1	11	0.266667	4	0.104224	Bacteria
n160	b_zOTU_287	b_zOTU_287	7	7	7	10	0.214039	0.268747	6.38604	0.001671	0.001671	0.004753	1	6	17	0.761905	16	0.094629	Bacteria
n161	b_zOTU_11507	b_zOTU_11507	7	7	7	7	0.303922	0.353955	1327.44	0.019566	0.019566	0.00532	1	8	1	0.095238	2	0.095161	Bacteria
n162	b_zOTU_690	b_zOTU_690	2	2	2	8	0.223558	0.247811	0	0.000501	0.000501	0.002362	1	8	1	1	1	0.010028	Bacteria
n163	b_zOTU_586	b_zOTU_586	1	1	1	9	0.248331	0.278145	0	0.007879	0.007879	0.001242	1	7	8	0	0	0.034637	Bacteria
n164	b_zOTU_249	b_zOTU_249	3	3	3	11	0.187311	0.22429	0	0.00036	0.00036	0.002512	1	6	17	1	3	0.032036	Bacteria
n165	b_zOTU_320	b_zOTU_320	2	2	2	9	0.213548	0.245573	23.387	0.000429	0.000429	0.002165	1	9	17	0	0	0.015419	Bacteria
n166	b_zOTU_1000	b_zOTU_1000	1	1	1	12	0.145654	0.159595	0	1e-06	1e-06	0.002527	1	6	17	0	0	0.001395	Bacteria
n167	b_zOTU_748	b_zOTU_748	7	7	7	9	0.281392	0.338085	392.639	0.027855	0.027855	0.004523	1	9	6	0.380952	8	0.157012	Bacteria
n168	b_zOTU_728	b_zOTU_728	1	1	1	9	0.233083	0.270522	0	0.019166	0.019166	0.001193	1	1	10	0	0	0.062752	Bacteria
n169	b_zOTU_751	b_zOTU_751	3	3	3	9	0.257975	0.296021	0	0.012971	0.012971	0.002302	1	9	15	1	3	0.066939	Bacteria
n170	b_zOTU_485	b_zOTU_485	1	1	1	8	0.20462	0.226952	0	0.001755	0.001755	0.00144	1	12	4	0	0	0.009339	Bacteria
n171	b_zOTU_555	b_zOTU_555	6	6	6	8	0.284404	0.338921	86.3094	0.049582	0.049582	0.003845	1	7	17	0.4	6	0.191711	Bacteria
n172	b_zOTU_13	b_zOTU_13	2	2	2	9	0.186935	0.205976	0	2.6e-05	2.6e-05	0.003272	1	8	1	1	1	0.004462	Bacteria
n173	b_zOTU_11530	b_zOTU_11530	8	8	8	7	0.271137	0.324936	281.798	0.056783	0.056783	0.004788	1	12	4	0.5	14	0.218211	Bacteria
n174	b_zOTU_872	b_zOTU_872	1	1	1	11	0.148325	0.160518	0	1.4e-05	1.4e-05	0.002526	1	7	17	0	0	0.001386	Bacteria
n175	b_zOTU_305	b_zOTU_305	5	5	5	10	0.208054	0.254165	52.3245	0.00055	0.00055	0.004089	1	6	17	0.4	4	0.042604	Bacteria
n176	b_zOTU_99	b_zOTU_99	1	1	1	9	0.219081	0.245882	0	0.007222	0.007222	0.001276	1	1	6	0	0	0.024839	Bacteria
n177	b_zOTU_3605	b_zOTU_3605	3	3	3	10	0.161039	0.183451	185	3e-06	3e-06	0.005398	1	8	1	0.333333	1	0.005313	Bacteria
n178	b_zOTU_364	b_zOTU_364	14	14	14	8	0.287037	0.36531	615.083	0.011155	0.011155	0.009115	1	9	17	0.340659	31	0.216079	Bacteria
n179	f_zOTU_5	f_zOTU_5	12	12	12	8	0.272727	0.343177	269.79	0.09808	0.09808	0.006915	1	12	4	0.439394	29	0.351913	Fungi
n180	f_zOTU_40	f_zOTU_40	1	1	1	1	1	1	0	0	0	0.004854	2	10	14	0	0	0.001008	Fungi
n181	f_zOTU_45	f_zOTU_45	1	1	1	10	0.163445	0.17877	0	3.7e-05	3.7e-05	0.002045	1	0	15	0	0	0.001878	Fungi
n182	f_zOTU_4	f_zOTU_4	2	2	2	9	0.235741	0.26759	35.3023	0.003068	0.003068	0.002033	1	9	17	0	0	0.02087	Fungi
n183	f_zOTU_10	f_zOTU_10	2	2	2	9	0.203724	0.229231	5.9856	0.00117	0.00117	0.002814	1	7	17	0	0	0.006852	Fungi
n184	f_zOTU_150	f_zOTU_150	1	1	1	9	0.227384	0.252306	0	0.004027	0.004027	0.001388	1	9	15	0	0	0.016189	Fungi
n185	f_zOTU_142	f_zOTU_142	1	1	1	12	0.149879	0.163053	0	3e-06	3e-06	0.002545	1	7	17	0	0	0.001378	Fungi
n186	f_zOTU_24	f_zOTU_24	4	4	4	10	0.193548	0.230777	0	0.000378	0.000378	0.003402	1	2	17	1	6	0.026887	Fungi
n187	f_zOTU_35	f_zOTU_35	2	2	2	10	0.213058	0.243632	368	0.000457	0.000457	0.003254	1	7	17	0	0	0.011077	Fungi
n188	f_zOTU_71	f_zOTU_71	6	6	6	9	0.25	0.307734	28.7037	0.062885	0.062885	0.003717	1	1	7	0.466667	7	0.208679	Fungi
n189	f_zOTU_216	f_zOTU_216	1	1	1	3	0.5	0.611111	0	0	0	0.003407	0	15	0	0	0	0.001327	Fungi
n190	f_zOTU_352	f_zOTU_352	1	1	1	9	0.213303	0.235584	0	0.001694	0.001694	0.00141	1	9	8	0	0	0.009572	Fungi
n191	f_zOTU_41	f_zOTU_41	1	1	1	10	0.20852	0.241558	0	0.000547	0.000547	0.001319	1	2	17	0	0	0.017678	Fungi
n192	f_zOTU_147	f_zOTU_147	5	5	5	9	0.252374	0.293909	294.42	0.015646	0.015646	0.004332	1	9	15	0.4	4	0.06912	Fungi
n193	f_zOTU_545	f_zOTU_545	2	2	2	9	0.194357	0.223492	0	0.004151	0.004151	0.002247	1	0	4	1	1	0.01822	Fungi
n194	f_zOTU_91	f_zOTU_91	1	1	1	2	0.666667	0.75	0	0	0	0.003741	3	3	18	0	0	0.001287	Fungi
n195	f_zOTU_117	f_zOTU_117	2	2	2	12	0.148089	0.166947	0	6e-06	6e-06	0.003083	1	2	17	1	1	0.003888	Fungi
n196	f_zOTU_344	f_zOTU_344	1	1	1	11	0.167266	0.181951	0	0.000105	0.000105	0.002274	1	9	17	0	0	0.00162	Fungi
n197	f_zOTU_596	f_zOTU_596	2	2	2	10	0.178846	0.201796	185	0.000831	0.000831	0.004269	1	11	19	0	0	0.004902	Fungi
n198	f_zOTU_84	f_zOTU_84	3	3	3	8	0.230198	0.265617	40.2619	0.005022	0.005022	0.002979	1	12	4	0.333333	1	0.027301	Fungi
n199	f_zOTU_66	f_zOTU_66	1	1	1	1	1	1	0	0	0	0.004854	5	13	20	0	0	0.001008	Fungi
n200	f_zOTU_287	f_zOTU_287	1	1	1	1	1	1	0	0	0	0.004854	6	14	21	0	0	0.001008	Fungi
n201	f_zOTU_409	f_zOTU_409	1	1	1	2	0.666667	0.75	0	0	0	0.003741	4	4	23	0	0	0.001287	Fungi
n202	f_zOTU_544	f_zOTU_544	8	8	8	8	0.292453	0.347869	163.78	0.053608	0.053608	0.004813	1	9	15	0.535714	15	0.223979	Fungi
n203	f_zOTU_100	f_zOTU_100	1	1	1	3	0.5	0.611111	0	0	0	0.003407	0	15	0	0	0	0.001327	Fungi
n204	f_zOTU_29	f_zOTU_29	4	4	4	10	0.208989	0.250582	552.822	0.000483	0.000483	0.004424	1	2	17	0.166667	1	0.019263	Fungi
n205	f_zOTU_367	f_zOTU_367	2	2	2	1	1	1	0	0	0	0.004854	7	5	22	1	1	0.002751	Fungi

## Sheet: RMD
Co-occurrence network propeties of RMD
Id	Label	v_name	v_degree	Degree	Weighted Degree	Eccentricity	closnesscentrality	harmonicclosnesscentrality	betweenesscentrality	Authority	Hub	pageranks	componentnumber	modularity_class	stat_inf_class	clustering	triangles	eigencentrality	color
n0	b_zOTU_5	b_zOTU_5	36	36	36	9	0.403553	0.539935	261.291	0.150913	0.150913	0.009231	0	0	46	0.433333	273	0.721453	Bacteria
n1	b_zOTU_6	b_zOTU_6	22	22	22	9	0.375887	0.481234	247.438	0.088995	0.088995	0.006846	0	0	7	0.450216	104	0.427937	Bacteria
n2	b_zOTU_3	b_zOTU_3	20	20	20	10	0.325153	0.434412	21.8675	0.072461	0.072461	0.005544	0	0	13	0.668421	127	0.351021	Bacteria
n3	b_zOTU_1	b_zOTU_1	16	16	16	7	0.35412	0.42664	203.799	0.024582	0.024582	0.006075	0	1	8	0.366667	44	0.134944	Bacteria
n4	b_zOTU_4	b_zOTU_4	34	34	34	9	0.386861	0.520018	224.187	0.135727	0.135727	0.008934	0	0	15	0.470588	264	0.652564	Bacteria
n5	b_zOTU_2	b_zOTU_2	6	6	6	8	0.334034	0.383932	47.2804	0.009556	0.009556	0.00259	0	2	14	0.266667	4	0.048767	Bacteria
n6	b_zOTU_12	b_zOTU_12	30	30	30	9	0.379475	0.503771	88.2747	0.127694	0.127694	0.007746	0	0	40	0.574713	250	0.613672	Bacteria
n7	b_zOTU_9	b_zOTU_9	12	12	12	7	0.329193	0.390057	78.1756	0.009674	0.009674	0.005096	0	1	8	0.590909	39	0.063432	Bacteria
n8	b_zOTU_17	b_zOTU_17	32	32	32	7	0.430894	0.53209	822.027	0.118003	0.118003	0.009605	0	2	31	0.453629	225	0.573537	Bacteria
n9	b_zOTU_14	b_zOTU_14	9	9	9	7	0.326489	0.381566	117.952	0.01181	0.01181	0.003979	0	1	57	0.444444	16	0.065756	Bacteria
n10	b_zOTU_24	b_zOTU_24	14	14	14	7	0.389706	0.456304	443.828	0.037804	0.037804	0.005295	0	1	8	0.318681	29	0.192132	Bacteria
n11	b_zOTU_11	b_zOTU_11	18	18	18	9	0.374118	0.470228	34.8389	0.087807	0.087807	0.004938	0	0	29	0.633987	97	0.418409	Bacteria
n12	b_zOTU_13	b_zOTU_13	7	7	7	9	0.326489	0.395071	3.113	0.029953	0.029953	0.00243	0	2	58	0.714286	15	0.142388	Bacteria
n13	b_zOTU_30	b_zOTU_30	20	20	20	6	0.380383	0.457757	2435.92	0.024695	0.024695	0.008387	0	1	8	0.373684	71	0.142387	Bacteria
n14	b_zOTU_80	b_zOTU_80	21	21	21	9	0.347921	0.449473	29.2833	0.076588	0.076588	0.005725	0	0	27	0.614286	129	0.370417	Bacteria
n15	b_zOTU_20	b_zOTU_20	32	32	32	9	0.398496	0.526832	225.835	0.132868	0.132868	0.008335	0	2	5	0.421371	209	0.63457	Bacteria
n16	b_zOTU_8	b_zOTU_8	17	17	17	9	0.356502	0.453771	37.9642	0.064187	0.064187	0.004846	0	0	50	0.463235	63	0.306496	Bacteria
n17	b_zOTU_26	b_zOTU_26	18	18	18	8	0.395522	0.480997	30.5502	0.086788	0.086788	0.004972	0	2	6	0.614379	94	0.413766	Bacteria
n18	b_zOTU_34	b_zOTU_34	14	14	14	8	0.369767	0.445568	123.098	0.043719	0.043719	0.004496	0	2	2	0.494505	45	0.210924	Bacteria
n19	b_zOTU_38	b_zOTU_38	30	30	30	9	0.380383	0.504819	143.325	0.104789	0.104789	0.008179	0	0	21	0.475862	207	0.50694	Bacteria
n20	b_zOTU_44	b_zOTU_44	13	13	13	7	0.36891	0.434816	168.111	0.036981	0.036981	0.004659	0	1	8	0.512821	40	0.186538	Bacteria
n21	b_zOTU_53	b_zOTU_53	24	24	24	8	0.400504	0.498817	124.047	0.100215	0.100215	0.006587	0	2	42	0.557971	154	0.482778	Bacteria
n22	b_zOTU_40	b_zOTU_40	22	22	22	8	0.388753	0.48257	68.5307	0.085283	0.085283	0.005989	0	2	59	0.502165	116	0.408277	Bacteria
n23	b_zOTU_2160	b_zOTU_2160	15	15	15	9	0.327835	0.412471	44.0355	0.039402	0.039402	0.004867	0	0	7	0.52381	55	0.194403	Bacteria
n24	b_zOTU_25	b_zOTU_25	21	21	21	7	0.403553	0.485654	479.912	0.052238	0.052238	0.007397	0	1	8	0.428571	90	0.270257	Bacteria
n25	b_zOTU_112	b_zOTU_112	35	35	35	8	0.41623	0.537077	236.552	0.138553	0.138553	0.009218	0	2	1	0.497479	296	0.667781	Bacteria
n26	b_zOTU_104	b_zOTU_104	10	10	10	7	0.325153	0.379155	16.5963	0.00663	0.00663	0.004421	0	1	8	0.688889	31	0.047518	Bacteria
n27	b_zOTU_32	b_zOTU_32	11	11	11	8	0.315476	0.377748	481.421	0.006321	0.006321	0.006111	0	1	8	0.327273	18	0.042956	Bacteria
n28	b_zOTU_63	b_zOTU_63	11	11	11	7	0.32716	0.385445	175.091	0.009875	0.009875	0.005419	0	1	8	0.545455	30	0.061655	Bacteria
n29	b_zOTU_60	b_zOTU_60	31	31	31	10	0.35412	0.496466	85.3082	0.116858	0.116858	0.008124	0	0	45	0.488172	227	0.560001	Bacteria
n30	b_zOTU_19	b_zOTU_19	6	6	6	8	0.309942	0.354792	13.641	0.007037	0.007037	0.002863	0	1	18	0.4	6	0.037927	Bacteria
n31	b_zOTU_47	b_zOTU_47	16	16	16	7	0.354911	0.427898	155.02	0.015598	0.015598	0.006507	0	1	8	0.425	51	0.095895	Bacteria
n32	b_zOTU_56	b_zOTU_56	26	26	26	8	0.390663	0.493576	123.14	0.096995	0.096995	0.006965	0	2	6	0.489231	159	0.462974	Bacteria
n33	b_zOTU_46	b_zOTU_46	6	6	6	9	0.310547	0.368132	25.1976	0.015189	0.015189	0.00242	0	0	39	0.666667	10	0.075714	Bacteria
n34	b_zOTU_48	b_zOTU_48	18	18	18	9	0.369767	0.466559	17.2354	0.087726	0.087726	0.004934	0	0	64	0.666667	102	0.419429	Bacteria
n35	b_zOTU_18	b_zOTU_18	13	13	13	9	0.33758	0.4218	148.669	0.045019	0.045019	0.004344	0	0	51	0.564103	44	0.215424	Bacteria
n36	b_zOTU_3605	b_zOTU_3605	24	24	24	10	0.330561	0.449401	40.7753	0.085171	0.085171	0.006566	0	0	16	0.626812	173	0.412235	Bacteria
n37	b_zOTU_64	b_zOTU_64	35	35	35	9	0.401515	0.535742	260.406	0.143244	0.143244	0.009169	0	0	4	0.47395	282	0.68601	Bacteria
n38	b_zOTU_107	b_zOTU_107	14	14	14	9	0.360544	0.447167	68.0986	0.059105	0.059105	0.004295	0	0	39	0.549451	50	0.284804	Bacteria
n39	b_zOTU_175	b_zOTU_175	6	6	6	8	0.309339	0.356783	81.9953	0.006688	0.006688	0.002837	0	1	39	0.2	3	0.036372	Bacteria
n40	b_zOTU_16	b_zOTU_16	8	8	8	8	0.340471	0.39714	65.0182	0.015033	0.015033	0.003148	0	0	14	0.428571	12	0.076401	Bacteria
n41	b_zOTU_135	b_zOTU_135	19	19	19	9	0.369767	0.46918	50.5234	0.078095	0.078095	0.005334	0	0	13	0.567251	97	0.377663	Bacteria
n42	b_zOTU_90	b_zOTU_90	28	28	28	8	0.385922	0.493052	60.5865	0.109477	0.109477	0.007334	0	2	22	0.597884	226	0.52562	Bacteria
n43	b_zOTU_61	b_zOTU_61	1	1	1	1	1	1	0	0	0	0.005405	1	4	17	0	0	0.000427	Bacteria
n44	b_zOTU_79	b_zOTU_79	4	4	4	8	0.299435	0.339069	6.85732	0.003808	0.003808	0.002205	0	1	18	0.666667	4	0.022084	Bacteria
n45	b_zOTU_77	b_zOTU_77	4	4	4	9	0.314229	0.36614	4.87714	0.010923	0.010923	0.001906	0	0	7	0.5	3	0.053034	Bacteria
n46	b_zOTU_73	b_zOTU_73	3	3	3	8	0.339019	0.383199	2.95491	0.012129	0.012129	0.001552	0	0	26	0.333333	1	0.058315	Bacteria
n47	b_zOTU_27	b_zOTU_27	18	18	18	8	0.392593	0.477329	114.161	0.07492	0.07492	0.005243	0	2	33	0.418301	64	0.359826	Bacteria
n48	b_zOTU_178	b_zOTU_178	13	13	13	9	0.355705	0.438782	53.7237	0.055297	0.055297	0.004061	0	0	39	0.576923	45	0.266189	Bacteria
n49	b_zOTU_59	b_zOTU_59	11	11	11	8	0.375	0.44431	49.8666	0.048237	0.048237	0.003619	0	0	14	0.6	33	0.232675	Bacteria
n50	b_zOTU_200	b_zOTU_200	11	11	11	9	0.35412	0.434798	64.0754	0.03998	0.03998	0.003591	0	0	18	0.436364	24	0.193911	Bacteria
n51	b_zOTU_147	b_zOTU_147	10	10	10	8	0.355705	0.419362	104.23	0.034891	0.034891	0.003945	0	1	18	0.533333	24	0.170629	Bacteria
n52	b_zOTU_205	b_zOTU_205	13	13	13	9	0.363844	0.44874	42.7417	0.053578	0.053578	0.004053	0	0	26	0.487179	38	0.256266	Bacteria
n53	b_zOTU_23	b_zOTU_23	8	8	8	9	0.334034	0.403876	28.0958	0.025181	0.025181	0.003026	0	0	7	0.607143	17	0.123097	Bacteria
n54	b_zOTU_2837	b_zOTU_2837	51	51	51	8	0.467647	0.612549	849.627	0.196755	0.196755	0.013334	0	0	49	0.286275	365	0.946476	Bacteria
n55	b_zOTU_326	b_zOTU_326	24	24	24	8	0.375	0.472087	206.24	0.075633	0.075633	0.007149	0	2	32	0.532609	147	0.369269	Bacteria
n56	b_zOTU_10484	b_zOTU_10484	15	15	15	8	0.371495	0.450285	272.011	0.046377	0.046377	0.005047	0	0	14	0.342857	36	0.228052	Bacteria
n57	b_zOTU_539	b_zOTU_539	15	15	15	9	0.36891	0.458174	13.3241	0.072244	0.072244	0.004183	0	2	43	0.638095	67	0.342662	Bacteria
n58	b_zOTU_275	b_zOTU_275	13	13	13	9	0.342672	0.42526	136.354	0.04118	0.04118	0.004384	0	2	33	0.512821	40	0.198905	Bacteria
n59	b_zOTU_172	b_zOTU_172	32	32	32	8	0.411917	0.526595	140.171	0.140908	0.140908	0.008193	0	2	0	0.524194	260	0.67241	Bacteria
n60	b_zOTU_124	b_zOTU_124	21	21	21	9	0.388753	0.492241	144.092	0.099046	0.099046	0.005723	0	2	32	0.542857	114	0.472854	Bacteria
n61	b_zOTU_70	b_zOTU_70	12	12	12	10	0.313609	0.401812	74.9549	0.045064	0.045064	0.004048	0	0	51	0.69697	46	0.21677	Bacteria
n62	b_zOTU_127	b_zOTU_127	34	34	34	9	0.388753	0.521591	149.512	0.140934	0.140934	0.008711	0	0	10	0.499109	280	0.675676	Bacteria
n63	b_zOTU_177	b_zOTU_177	30	30	30	8	0.40874	0.519257	96.9836	0.132618	0.132618	0.007765	0	2	47	0.558621	243	0.633084	Bacteria
n64	b_zOTU_237	b_zOTU_237	28	28	28	8	0.410853	0.516637	139.415	0.11525	0.11525	0.007441	0	2	44	0.558201	211	0.551843	Bacteria
n65	b_zOTU_169	b_zOTU_169	32	32	32	9	0.392593	0.521067	138.378	0.140955	0.140955	0.008263	0	0	25	0.504032	250	0.671886	Bacteria
n66	b_zOTU_4352	b_zOTU_4352	33	33	33	9	0.389706	0.521067	158.557	0.134205	0.134205	0.008643	0	0	35	0.505682	267	0.644154	Bacteria
n67	b_zOTU_194	b_zOTU_194	4	4	4	7	0.294444	0.330937	0	0.0032	0.0032	0.002246	0	1	8	1	6	0.021192	Bacteria
n68	b_zOTU_264	b_zOTU_264	28	28	28	7	0.422872	0.517625	626.26	0.095695	0.095695	0.008268	0	2	9	0.415344	157	0.472666	Bacteria
n69	b_zOTU_153	b_zOTU_153	12	12	12	7	0.339019	0.40274	36.19	0.014948	0.014948	0.005015	0	1	8	0.621212	41	0.087433	Bacteria
n70	b_zOTU_260	b_zOTU_260	29	29	29	8	0.40458	0.513492	87.6149	0.122031	0.122031	0.007623	0	2	12	0.583744	237	0.585746	Bacteria
n71	b_zOTU_207	b_zOTU_207	19	19	19	8	0.356502	0.442423	120.883	0.055987	0.055987	0.005914	0	2	57	0.590643	101	0.276642	Bacteria
n72	b_zOTU_300	b_zOTU_300	15	15	15	8	0.358108	0.435085	33.8868	0.046319	0.046319	0.004672	0	2	33	0.571429	60	0.226107	Bacteria
n73	b_zOTU_262	b_zOTU_262	23	23	23	9	0.362187	0.470333	53.5164	0.082063	0.082063	0.006271	0	2	22	0.549407	139	0.395045	Bacteria
n74	b_zOTU_217	b_zOTU_217	30	30	30	9	0.393564	0.516874	84.3854	0.133424	0.133424	0.007735	0	2	23	0.526437	229	0.634895	Bacteria
n75	b_zOTU_342	b_zOTU_342	30	30	30	8	0.405612	0.516637	88.1624	0.127463	0.127463	0.007818	0	2	34	0.583908	254	0.610855	Bacteria
n76	b_zOTU_309	b_zOTU_309	32	32	32	9	0.376777	0.507545	134.565	0.126986	0.126986	0.008193	0	2	11	0.445565	221	0.604995	Bacteria
n77	b_zOTU_283	b_zOTU_283	21	21	21	9	0.338298	0.440459	43.5603	0.066259	0.066259	0.006004	0	0	27	0.590476	124	0.323505	Bacteria
n78	b_zOTU_474	b_zOTU_474	28	28	28	8	0.407692	0.514016	94.3516	0.123164	0.123164	0.007208	0	2	50	0.571429	216	0.58712	Bacteria
n79	b_zOTU_8166	b_zOTU_8166	16	16	16	7	0.390663	0.461545	420.033	0.039891	0.039891	0.005953	0	1	8	0.45	54	0.206103	Bacteria
n80	b_zOTU_57	b_zOTU_57	9	9	9	8	0.355705	0.41779	45.6454	0.035202	0.035202	0.003425	0	1	18	0.555556	20	0.17075	Bacteria
n81	b_zOTU_244	b_zOTU_244	29	29	29	9	0.382212	0.504295	158.133	0.102067	0.102067	0.007902	0	0	19	0.445813	181	0.493279	Bacteria
n82	b_zOTU_294	b_zOTU_294	25	25	25	8	0.396509	0.497978	130.157	0.104384	0.104384	0.006864	0	2	2	0.52	156	0.499744	Bacteria
n83	b_zOTU_287	b_zOTU_287	20	20	20	8	0.365517	0.454477	37.3687	0.067476	0.067476	0.005637	0	2	28	0.605263	115	0.327759	Bacteria
n84	b_zOTU_5912	b_zOTU_5912	53	53	53	8	0.47181	0.619886	868.57	0.208171	0.208171	0.013713	0	2	37	0.295356	407	1	Bacteria
n85	b_zOTU_91	b_zOTU_91	3	3	3	9	0.240909	0.271965	0	0.000253	0.000253	0.002961	0	1	39	1	3	0.003858	Bacteria
n86	b_zOTU_274	b_zOTU_274	32	32	32	9	0.3975	0.525784	296.828	0.130394	0.130394	0.008523	0	0	38	0.395161	196	0.622981	Bacteria
n87	b_zOTU_755	b_zOTU_755	18	18	18	9	0.342672	0.440144	11.6201	0.072462	0.072462	0.004943	0	0	16	0.666667	102	0.347213	Bacteria
n88	b_zOTU_97	b_zOTU_97	28	28	28	10	0.343413	0.475397	52.3929	0.103155	0.103155	0.007425	0	0	41	0.52381	198	0.496382	Bacteria
n89	b_zOTU_477	b_zOTU_477	30	30	30	8	0.417323	0.527119	317.961	0.119602	0.119602	0.008239	0	2	67	0.468966	204	0.574497	Bacteria
n90	b_zOTU_183	b_zOTU_183	29	29	29	9	0.358916	0.485218	59.7262	0.111698	0.111698	0.007467	0	0	29	0.55665	226	0.536632	Bacteria
n91	b_zOTU_249	b_zOTU_249	37	37	37	8	0.419525	0.54389	266.853	0.148885	0.148885	0.009657	0	2	65	0.468468	312	0.713371	Bacteria
n92	b_zOTU_641	b_zOTU_641	13	13	13	8	0.341935	0.412025	13.9781	0.041523	0.041523	0.004085	0	2	57	0.74359	58	0.203578	Bacteria
n93	b_zOTU_45	b_zOTU_45	4	4	4	8	0.316103	0.357727	5.21157	0.004007	0.004007	0.00211	0	1	8	0.5	3	0.02389	Bacteria
n94	b_zOTU_132	b_zOTU_132	11	11	11	7	0.345652	0.403684	205.582	0.011027	0.011027	0.004573	0	1	8	0.418182	23	0.066215	Bacteria
n95	b_zOTU_151	b_zOTU_151	14	14	14	10	0.327835	0.425187	266.716	0.05032	0.05032	0.004992	0	0	51	0.56044	51	0.240886	Bacteria
n96	b_zOTU_307	b_zOTU_307	13	13	13	10	0.323829	0.417326	162.973	0.048522	0.048522	0.004516	0	0	26	0.551282	43	0.233331	Bacteria
n97	b_zOTU_292	b_zOTU_292	21	21	21	8	0.368056	0.460033	71.604	0.074516	0.074516	0.005965	0	2	57	0.62381	131	0.361841	Bacteria
n98	b_zOTU_3803	b_zOTU_3803	9	9	9	8	0.364679	0.428796	2.41209	0.047993	0.047993	0.002931	0	2	31	0.861111	31	0.229954	Bacteria
n99	b_zOTU_55	b_zOTU_55	24	24	24	9	0.374118	0.484379	57.821	0.101972	0.101972	0.006318	0	0	64	0.521739	144	0.487962	Bacteria
n100	b_zOTU_7024	b_zOTU_7024	41	41	41	9	0.401515	0.549893	330.058	0.156516	0.156516	0.010686	0	0	60	0.428049	351	0.752924	Bacteria
n101	b_zOTU_181	b_zOTU_181	5	5	5	8	0.294444	0.336029	0	0.003577	0.003577	0.002613	0	1	8	1	10	0.024911	Bacteria
n102	b_zOTU_215	b_zOTU_215	10	10	10	7	0.336152	0.392782	21.3439	0.011182	0.011182	0.004226	0	1	8	0.6	27	0.067896	Bacteria
n103	b_zOTU_4891	b_zOTU_4891	51	51	51	8	0.467647	0.612549	849.627	0.196755	0.196755	0.013334	0	0	36	0.286275	365	0.946476	Bacteria
n104	b_zOTU_282	b_zOTU_282	30	30	30	7	0.425134	0.525487	633.027	0.11806	0.11806	0.008298	0	2	30	0.482759	210	0.571724	Bacteria
n105	b_zOTU_289	b_zOTU_289	19	19	19	8	0.383133	0.469467	134.714	0.07655	0.07655	0.005223	0	2	48	0.637427	109	0.365954	Bacteria
n106	b_zOTU_94	b_zOTU_94	19	19	19	10	0.331942	0.442483	19.9659	0.075992	0.075992	0.005363	0	0	51	0.649123	111	0.363082	Bacteria
n107	b_zOTU_10040	b_zOTU_10040	24	24	24	10	0.338298	0.460198	41.6228	0.084205	0.084205	0.006615	0	0	26	0.561594	155	0.407394	Bacteria
n108	b_zOTU_787	b_zOTU_787	22	22	22	8	0.393564	0.487287	28.7699	0.097818	0.097818	0.005865	0	2	48	0.597403	138	0.465375	Bacteria
n109	b_zOTU_673	b_zOTU_673	16	16	16	9	0.364679	0.456811	40.4976	0.07051	0.07051	0.004597	0	2	42	0.566667	68	0.337959	Bacteria
n110	b_zOTU_323	b_zOTU_323	22	22	22	8	0.398496	0.492004	190.08	0.096067	0.096067	0.005898	0	0	28	0.437229	101	0.45982	Bacteria
n111	b_zOTU_2197	b_zOTU_2197	39	39	39	9	0.40874	0.551465	374.881	0.156289	0.156289	0.010158	0	0	20	0.365722	271	0.747299	Bacteria
n112	b_zOTU_303	b_zOTU_303	5	5	5	10	0.266332	0.31785	161.269	0.005277	0.005277	0.003635	0	0	51	0.4	4	0.026935	Bacteria
n113	b_zOTU_447	b_zOTU_447	14	14	14	7	0.339744	0.407457	80.1614	0.012997	0.012997	0.005819	0	1	8	0.571429	52	0.082383	Bacteria
n114	b_zOTU_5996	b_zOTU_5996	53	53	53	8	0.47181	0.619886	868.57	0.208171	0.208171	0.013713	0	2	24	0.295356	407	1	Bacteria
n115	b_zOTU_325	b_zOTU_325	14	14	14	9	0.350993	0.437838	21.2602	0.052539	0.052539	0.004143	0	2	52	0.637363	58	0.250546	Bacteria
n116	b_zOTU_305	b_zOTU_305	26	26	26	8	0.40458	0.506155	80.6038	0.111795	0.111795	0.006833	0	2	43	0.572308	186	0.533711	Bacteria
n117	b_zOTU_173	b_zOTU_173	21	21	21	9	0.358916	0.4631	93.0757	0.074279	0.074279	0.005891	0	0	52	0.504762	106	0.359099	Bacteria
n118	f_zOTU_1	f_zOTU_1	15	15	15	9	0.35177	0.440459	206.621	0.05444	0.05444	0.005279	0	2	59	0.609524	64	0.259759	Fungi
n119	f_zOTU_18	f_zOTU_18	1	1	1	1	1	1	0	0	0	0.005405	2	5	53	0	0	0.000427	Fungi
n120	f_zOTU_10	f_zOTU_10	1	1	1	3	0.5	0.611111	0	0	0	0.003793	3	9	61	0	0	0.000494	Fungi
n121	f_zOTU_76	f_zOTU_76	1	1	1	1	1	1	0	0	0	0.005405	4	6	54	0	0	0.000427	Fungi
n122	f_zOTU_2	f_zOTU_2	29	29	29	9	0.376777	0.501255	246.933	0.114696	0.114696	0.007895	0	2	58	0.413793	168	0.546288	Fungi
n123	f_zOTU_75	f_zOTU_75	1	1	1	1	1	1	0	0	0	0.005405	5	7	55	0	0	0.000427	Fungi
n124	f_zOTU_35	f_zOTU_35	1	1	1	1	1	1	0	0	0	0.005405	6	8	56	0	0	0.000427	Fungi
n125	f_zOTU_15	f_zOTU_15	4	4	4	8	0.192029	0.22181	841	1e-06	1e-06	0.00712	0	3	63	0.166667	1	0.002377	Fungi
n126	b_zOTU_7	b_zOTU_7	3	3	3	8	0.289617	0.326385	36.4366	0.003296	0.003296	0.002167	0	1	33	0.333333	1	0.017954	Bacteria
n127	f_zOTU_136	f_zOTU_136	3	3	3	10	0.140088	0.161381	158	0	0	0.00677	0	3	63	0.333333	1	0.001527	Fungi
n128	f_zOTU_54	f_zOTU_54	3	3	3	7	0.228121	0.25301	158	3.5e-05	3.5e-05	0.005265	0	3	63	0.333333	1	0.002157	Fungi
n129	f_zOTU_27	f_zOTU_27	3	3	3	7	0.231778	0.25867	958.333	3.5e-05	3.5e-05	0.004821	0	3	63	0.333333	1	0.002374	Fungi
n130	f_zOTU_3	f_zOTU_3	2	2	2	2	0.75	0.833333	2	0	0	0.007018	3	9	61	0	0	0.000926	Fungi
n131	f_zOTU_113	f_zOTU_113	2	2	2	2	0.75	0.833333	2	0	0	0.007018	3	9	61	0	0	0.000926	Fungi
n132	f_zOTU_43	f_zOTU_43	1	1	1	1	1	1	0	0	0	0.005405	7	10	62	0	0	0.000427	Fungi
n133	b_zOTU_255	b_zOTU_255	3	3	3	9	0.240909	0.271965	0	0.000253	0.000253	0.002961	0	1	39	1	3	0.003858	Bacteria
n134	f_zOTU_88	f_zOTU_88	2	2	2	10	0.139965	0.158236	0	0	0	0.004469	0	3	63	1	1	0.001148	Fungi
n135	f_zOTU_7	f_zOTU_7	32	32	32	9	0.384058	0.513205	171.278	0.120173	0.120173	0.008326	0	2	3	0.403226	200	0.573586	Fungi
n136	f_zOTU_115	f_zOTU_115	3	3	3	9	0.16291	0.188732	314	0	0	0.00596	0	3	63	0.333333	1	0.001753	Fungi
n137	f_zOTU_62	f_zOTU_62	2	2	2	3	0.571429	0.708333	3	0	0	0.00665	8	12	68	0	0	0.00093	Fungi
n138	f_zOTU_34	f_zOTU_34	1	1	1	11	0.123256	0.135488	0	0	0	0.002933	0	3	63	0	0	0.0005	Fungi
n139	f_zOTU_72	f_zOTU_72	12	12	12	10	0.330561	0.423615	21.8765	0.040998	0.040998	0.003803	0	0	7	0.469697	31	0.197392	Fungi
n140	b_zOTU_247	b_zOTU_247	3	3	3	9	0.300567	0.347901	0	0.011095	0.011095	0.001537	0	2	2	1	3	0.05309	Bacteria
n141	f_zOTU_48	f_zOTU_48	5	5	5	6	0.291209	0.330084	2170.67	0.000919	0.000919	0.00685	0	3	63	0.3	3	0.009036	Fungi
n142	f_zOTU_147	f_zOTU_147	3	3	3	8	0.192029	0.21919	241.667	1e-06	1e-06	0.005345	0	3	63	0.333333	1	0.001986	Fungi
n143	f_zOTU_229	f_zOTU_229	5	5	5	7	0.231778	0.264645	396.333	3.8e-05	3.8e-05	0.00784	0	3	63	0.3	3	0.003386	Fungi
n144	f_zOTU_74	f_zOTU_74	1	1	1	1	1	1	0	0	0	0.005405	9	11	66	0	0	0.000427	Fungi
n145	f_zOTU_6	f_zOTU_6	1	1	1	4	0.4	0.520833	0	0	0	0.003634	8	12	68	0	0	0.000494	Fungi
n146	f_zOTU_320	f_zOTU_320	3	3	3	7	0.228121	0.25301	158	3.5e-05	3.5e-05	0.005265	0	3	63	0.333333	1	0.002157	Fungi
n147	b_zOTU_75	b_zOTU_75	2	2	2	9	0.296089	0.336371	0.756813	0.004759	0.004759	0.001512	0	2	33	0	0	0.023241	Bacteria
n148	f_zOTU_36	f_zOTU_36	2	2	2	3	0.571429	0.708333	3	0	0	0.00665	8	12	68	0	0	0.00093	Fungi
n149	f_zOTU_367	f_zOTU_367	1	1	1	1	1	1	0	0	0	0.005405	10	13	69	0	0	0.000427	Fungi
n150	b_zOTU_51	b_zOTU_51	1	1	1	8	0.246894	0.270156	0	0.000365	0.000365	0.00123	0	1	8	0	0	0.003174	Bacteria
n151	b_zOTU_54	b_zOTU_54	1	1	1	1	1	1	0	0	0	0.005405	1	4	17	0	0	0.000427	Bacteria
n152	b_zOTU_78	b_zOTU_78	1	1	1	8	0.301708	0.334352	0	0.004365	0.004365	0.001066	0	2	31	0	0	0.021336	Bacteria
n153	b_zOTU_156	b_zOTU_156	1	1	1	11	0.244992	0.283703	0	0.001795	0.001795	0.001106	0	0	26	0	0	0.008864	Bacteria
n154	b_zOTU_100	b_zOTU_100	1	1	1	10	0.273666	0.312609	0	0.003292	0.003292	0.001075	0	0	7	0	0	0.015893	Bacteria
n155	b_zOTU_144	b_zOTU_144	1	1	1	11	0.210596	0.235725	0	0.000195	0.000195	0.001429	0	0	51	0	0	0.001516	Bacteria
n156	b_zOTU_392	b_zOTU_392	14	14	14	7	0.387805	0.454208	377.479	0.036436	0.036436	0.005446	0	1	8	0.384615	35	0.186538	Bacteria
n157	b_zOTU_190	b_zOTU_190	3	3	3	8	0.282918	0.320934	0	0.003417	0.003417	0.001774	0	1	57	1	3	0.019796	Bacteria
n158	f_zOTU_5	f_zOTU_5	6	6	6	9	0.318	0.37767	14.5377	0.014906	0.014906	0.002449	0	0	14	0.6	9	0.074068	Fungi
n159	f_zOTU_23	f_zOTU_23	1	1	1	1	1	1	0	0	0	0.005405	2	5	53	0	0	0.000427	Fungi
n160	f_zOTU_94	f_zOTU_94	1	1	1	1	1	1	0	0	0	0.005405	4	6	54	0	0	0.000427	Fungi
n161	f_zOTU_87	f_zOTU_87	1	1	1	1	1	1	0	0	0	0.005405	5	7	55	0	0	0.000427	Fungi
n162	f_zOTU_64	f_zOTU_64	1	1	1	1	1	1	0	0	0	0.005405	6	8	56	0	0	0.000427	Fungi
n163	f_zOTU_4	f_zOTU_4	2	2	2	9	0.268128	0.299893	2.47592	0.001645	0.001645	0.001711	0	1	33	0	0	0.008834	Fungi
n164	f_zOTU_13	f_zOTU_13	2	2	2	10	0.277487	0.326026	0	0.006257	0.006257	0.001341	0	2	59	1	1	0.02993	Fungi
n165	f_zOTU_166	f_zOTU_166	1	1	1	11	0.12297	0.135817	0	0	0	0.002729	0	3	63	0	0	0.000567	Fungi
n166	f_zOTU_264	f_zOTU_264	1	1	1	10	0.260656	0.295523	0	0.002014	0.002014	0.00111	0	2	59	0	0	0.009819	Fungi
n167	f_zOTU_100	f_zOTU_100	5	5	5	10	0.3	0.3646	0	0.02204	0.02204	0.001943	0	0	51	1	10	0.1056	Fungi
n168	f_zOTU_338	f_zOTU_338	1	1	1	3	0.5	0.611111	0	0	0	0.003793	3	9	61	0	0	0.000494	Fungi
n169	f_zOTU_145	f_zOTU_145	1	1	1	1	1	1	0	0	0	0.005405	7	10	62	0	0	0.000427	Fungi
n170	f_zOTU_137	f_zOTU_137	3	3	3	9	0.240909	0.271965	0	0.000253	0.000253	0.002961	0	1	39	1	3	0.003858	Fungi
n171	f_zOTU_150	f_zOTU_150	3	3	3	9	0.162245	0.187055	468	0	0	0.006142	0	3	63	0.333333	1	0.001732	Fungi
n172	f_zOTU_245	f_zOTU_245	1	1	1	8	0.185965	0.199543	0	1e-06	1e-06	0.002303	0	3	63	0	0	0.000601	Fungi
n173	f_zOTU_24	f_zOTU_24	19	19	19	9	0.36891	0.471381	42.8914	0.081067	0.081067	0.005153	0	0	41	0.526316	90	0.387336	Fungi
n174	f_zOTU_109	f_zOTU_109	1	1	1	4	0.4	0.520833	0	0	0	0.003634	8	12	68	0	0	0.000494	Fungi
n175	f_zOTU_89	f_zOTU_89	2	2	2	10	0.140459	0.159284	158	0	0	0.004992	0	3	63	0	0	0.001014	Fungi
n176	f_zOTU_19	f_zOTU_19	13	13	13	9	0.336864	0.4218	8.25695	0.047815	0.047815	0.003803	0	0	19	0.641026	50	0.230967	Fungi
n177	f_zOTU_29	f_zOTU_29	2	2	2	11	0.24805	0.291355	0	0.002057	0.002057	0.001732	0	0	51	1	1	0.010663	Fungi
n178	f_zOTU_41	f_zOTU_41	13	13	13	9	0.339744	0.420123	27.2928	0.046648	0.046648	0.004137	0	2	2	0.576923	45	0.22322	Fungi
n179	f_zOTU_11	f_zOTU_11	3	3	3	9	0.287523	0.32788	0	0.004105	0.004105	0.001694	0	0	7	1	3	0.021507	Fungi
n180	f_zOTU_83	f_zOTU_83	1	1	1	1	1	1	0	0	0	0.005405	9	11	66	0	0	0.000427	Fungi
n181	f_zOTU_215	f_zOTU_215	1	1	1	8	0.185965	0.199543	0	1e-06	1e-06	0.002303	0	3	63	0	0	0.000601	Fungi
n182	f_zOTU_99	f_zOTU_99	4	4	4	8	0.314229	0.35605	8.511	0.009029	0.009029	0.002201	0	2	33	0.5	3	0.044556	Fungi
n183	f_zOTU_152	f_zOTU_152	2	2	2	2	0.666667	0.75	4	0	0	0.006458	8	12	68	0	0	0.000988	Fungi
n184	f_zOTU_132	f_zOTU_132	1	1	1	1	1	1	0	0	0	0.005405	10	13	69	0	0	0.000427	Fungi

## Sheet: RSD
Co-occurrence network propeties of RSD
Id	Label	v_name	v_degree	Degree	Weighted Degree	Eccentricity	closnesscentrality	harmonicclosnesscentrality	betweenesscentrality	Authority	Hub	pageranks	componentnumber	modularity_class	stat_inf_class	clustering	triangles	eigencentrality	color
n0	b_zOTU_6	b_zOTU_6	31	31	31	6	0.410319	0.507485	730.435	0.142153	0.142153	0.008666	0	2	47	0.494624	230	0.700434	Bacteria
n1	b_zOTU_2	b_zOTU_2	24	24	24	6	0.399522	0.484531	127.997	0.108204	0.108204	0.007096	0	4	17	0.536232	148	0.517284	Bacteria
n2	b_zOTU_5	b_zOTU_5	32	32	32	6	0.42602	0.522455	499.058	0.142123	0.142123	0.009461	0	0	62	0.457661	227	0.695083	Bacteria
n3	b_zOTU_3	b_zOTU_3	20	20	20	8	0.34433	0.424458	55.4053	0.048876	0.048876	0.007147	0	1	61	0.647368	123	0.287601	Bacteria
n4	b_zOTU_9	b_zOTU_9	11	11	11	7	0.373602	0.429299	18.6968	0.052944	0.052944	0.003795	0	4	36	0.581818	32	0.255841	Bacteria
n5	b_zOTU_11	b_zOTU_11	23	23	23	8	0.392941	0.47356	166.651	0.076796	0.076796	0.007668	0	1	30	0.521739	132	0.419055	Bacteria
n6	b_zOTU_13	b_zOTU_13	24	24	24	7	0.381279	0.467422	172.714	0.063951	0.063951	0.008022	0	0	41	0.438406	121	0.32828	Bacteria
n7	b_zOTU_1	b_zOTU_1	18	18	18	7	0.306985	0.389592	1.7926	0.05813	0.05813	0.005328	0	2	20	0.908497	139	0.301035	Bacteria
n8	b_zOTU_12	b_zOTU_12	28	28	28	6	0.418546	0.507485	196.901	0.135279	0.135279	0.008184	0	0	37	0.531746	201	0.657304	Bacteria
n9	b_zOTU_30	b_zOTU_30	32	32	32	8	0.413366	0.511983	319.093	0.09501	0.09501	0.010382	0	1	58	0.5	248	0.53316	Bacteria
n10	b_zOTU_18	b_zOTU_18	11	11	11	7	0.326172	0.386541	6.52695	0.024672	0.024672	0.004217	0	0	5	0.8	44	0.128764	Bacteria
n11	b_zOTU_20	b_zOTU_20	21	21	21	7	0.40241	0.4787	96.8811	0.097704	0.097704	0.006547	0	0	33	0.585714	123	0.482825	Bacteria
n12	b_zOTU_4	b_zOTU_4	20	20	20	6	0.361472	0.442814	35.5873	0.091069	0.091069	0.005965	0	4	17	0.615789	117	0.437726	Bacteria
n13	b_zOTU_46	b_zOTU_46	18	18	18	8	0.342916	0.417971	32.1695	0.040276	0.040276	0.006437	0	1	61	0.660131	101	0.241287	Bacteria
n14	b_zOTU_59	b_zOTU_59	29	29	29	8	0.40241	0.495516	347.62	0.087561	0.087561	0.009872	0	1	55	0.524631	213	0.486377	Bacteria
n15	b_zOTU_38	b_zOTU_38	13	13	13	9	0.31569	0.384106	6.82513	0.032597	0.032597	0.004797	0	1	11	0.846154	66	0.195942	Bacteria
n16	b_zOTU_26	b_zOTU_26	18	18	18	7	0.340122	0.418477	44.448	0.052204	0.052204	0.006255	0	0	5	0.562092	86	0.260581	Bacteria
n17	b_zOTU_24	b_zOTU_24	1	1	1	8	0.249626	0.277032	0	0.0015	0.0015	0.00119	0	0	5	0	0	0.008159	Bacteria
n18	b_zOTU_54	b_zOTU_54	3	3	3	7	0.305861	0.345324	0.384723	0.009572	0.009572	0.001729	0	0	5	0.666667	2	0.047053	Bacteria
n19	b_zOTU_17	b_zOTU_17	17	17	17	7	0.385681	0.454448	76.8983	0.076523	0.076523	0.005464	0	1	0	0.551471	75	0.382713	Bacteria
n20	b_zOTU_34	b_zOTU_34	15	15	15	7	0.332008	0.403507	185.629	0.038919	0.038919	0.00605	0	0	5	0.571429	60	0.196687	Bacteria
n21	b_zOTU_44	b_zOTU_44	30	30	30	6	0.421717	0.51497	268.044	0.157317	0.157317	0.0086	0	0	65	0.56092	244	0.758716	Bacteria
n22	b_zOTU_63	b_zOTU_63	31	31	31	8	0.410319	0.506993	276.783	0.093052	0.093052	0.010085	0	1	63	0.496774	231	0.521008	Bacteria
n23	b_zOTU_132	b_zOTU_132	28	28	28	8	0.403382	0.494319	298.928	0.083966	0.083966	0.009531	0	1	4	0.515873	195	0.469788	Bacteria
n24	b_zOTU_40	b_zOTU_40	27	27	27	7	0.408313	0.497362	246.021	0.109001	0.109001	0.008347	0	0	9	0.518519	182	0.54081	Bacteria
n25	b_zOTU_25	b_zOTU_25	10	10	10	7	0.334669	0.386684	23.0701	0.017492	0.017492	0.003932	0	0	5	0.644444	29	0.096902	Bacteria
n26	b_zOTU_70	b_zOTU_70	26	26	26	8	0.396675	0.48354	167.892	0.082003	0.082003	0.008568	0	1	29	0.606154	197	0.458897	Bacteria
n27	b_zOTU_45	b_zOTU_45	15	15	15	7	0.383028	0.447462	29.1515	0.087945	0.087945	0.004712	0	0	2	0.752381	79	0.423379	Bacteria
n28	b_zOTU_2160	b_zOTU_2160	28	28	28	8	0.40241	0.492322	421.243	0.083732	0.083732	0.009551	0	1	3	0.550265	208	0.468011	Bacteria
n29	b_zOTU_53	b_zOTU_53	19	19	19	8	0.377828	0.454199	78.7261	0.069488	0.069488	0.006325	0	0	10	0.532164	91	0.356321	Bacteria
n30	b_zOTU_4352	b_zOTU_4352	20	20	20	8	0.393868	0.469269	83.2415	0.073701	0.073701	0.00652	0	0	34	0.552632	105	0.389484	Bacteria
n31	b_zOTU_104	b_zOTU_104	7	7	7	9	0.297153	0.344884	2.28162	0.011476	0.011476	0.003078	0	1	61	0.666667	14	0.07265	Bacteria
n32	b_zOTU_47	b_zOTU_47	11	11	11	8	0.346473	0.407692	10.8099	0.027984	0.027984	0.004107	0	1	34	0.709091	39	0.162334	Bacteria
n33	b_zOTU_153	b_zOTU_153	10	10	10	8	0.319312	0.376554	40.6067	0.023279	0.023279	0.004223	0	1	60	0.577778	26	0.140096	Bacteria
n34	b_zOTU_91	b_zOTU_91	23	23	23	7	0.413366	0.48878	353.432	0.096361	0.096361	0.007619	0	1	29	0.537549	136	0.50195	Bacteria
n35	b_zOTU_181	b_zOTU_181	23	23	23	8	0.342213	0.431644	170.325	0.049283	0.049283	0.008377	0	1	60	0.561265	142	0.297855	Bacteria
n36	b_zOTU_194	b_zOTU_194	33	33	33	8	0.414392	0.514977	410.872	0.094564	0.094564	0.010962	0	1	26	0.445076	235	0.529569	Bacteria
n37	b_zOTU_8	b_zOTU_8	16	16	16	6	0.359914	0.432834	36.03	0.075205	0.075205	0.005042	0	4	18	0.666667	80	0.363386	Bacteria
n38	b_zOTU_16	b_zOTU_16	26	26	26	6	0.386574	0.478044	129.694	0.10725	0.10725	0.007648	0	4	7	0.48	156	0.517601	Bacteria
n39	b_zOTU_48	b_zOTU_48	6	6	6	7	0.338057	0.386983	13.0174	0.024144	0.024144	0.002471	0	0	33	0.6	9	0.117501	Bacteria
n40	b_zOTU_2837	b_zOTU_2837	31	31	31	7	0.433766	0.524808	337.519	0.138809	0.138809	0.009224	0	0	12	0.436559	203	0.677665	Bacteria
n41	b_zOTU_77	b_zOTU_77	8	8	8	7	0.381279	0.425606	431.668	0.015262	0.015262	0.00414	0	1	27	0.178571	5	0.08401	Bacteria
n42	b_zOTU_19	b_zOTU_19	5	5	5	9	0.264241	0.298876	344.321	0.000898	0.000898	0.005189	0	1	60	0.3	3	0.008464	Bacteria
n43	b_zOTU_14	b_zOTU_14	18	18	18	7	0.324903	0.403151	6.48801	0.058665	0.058665	0.00533	0	2	23	0.908497	139	0.30317	Bacteria
n44	b_zOTU_3605	b_zOTU_3605	28	28	28	8	0.399522	0.490526	375.656	0.085513	0.085513	0.009604	0	1	54	0.547619	207	0.475023	Bacteria
n45	b_zOTU_447	b_zOTU_447	10	10	10	8	0.359914	0.417372	35.3479	0.026431	0.026431	0.003966	0	1	42	0.511111	23	0.149833	Bacteria
n46	b_zOTU_79	b_zOTU_79	10	10	10	8	0.342916	0.399309	479.664	0.017271	0.017271	0.005233	0	1	60	0.333333	15	0.101291	Bacteria
n47	b_zOTU_80	b_zOTU_80	23	23	23	8	0.368653	0.453899	168.956	0.05844	0.05844	0.007966	0	1	13	0.474308	120	0.334508	Bacteria
n48	b_zOTU_5912	b_zOTU_5912	26	26	26	6	0.42711	0.506287	521.639	0.123248	0.123248	0.007874	0	4	6	0.455385	148	0.597095	Bacteria
n49	b_zOTU_290	b_zOTU_290	13	13	13	6	0.35084	0.417964	233.267	0.051603	0.051603	0.005287	0	4	28	0.512821	40	0.249986	Bacteria
n50	b_zOTU_112	b_zOTU_112	25	25	25	7	0.340816	0.437382	38.5052	0.083892	0.083892	0.007124	0	2	18	0.69	207	0.426856	Bacteria
n51	b_zOTU_182	b_zOTU_182	9	9	9	6	0.332669	0.389222	4.28541	0.0358	0.0358	0.00321	0	4	17	0.777778	28	0.1706	Bacteria
n52	b_zOTU_10484	b_zOTU_10484	25	25	25	8	0.401442	0.486035	283.779	0.075516	0.075516	0.008397	0	0	27	0.416667	125	0.39848	Bacteria
n53	b_zOTU_127	b_zOTU_127	12	12	12	8	0.369469	0.431245	258.566	0.04832	0.04832	0.004986	0	0	2	0.348485	23	0.24314	Bacteria
n54	b_zOTU_173	b_zOTU_173	18	18	18	7	0.391101	0.463929	87.4434	0.089861	0.089861	0.005607	0	0	41	0.653595	100	0.438646	Bacteria
n55	b_zOTU_178	b_zOTU_178	28	28	28	6	0.429306	0.51497	443.266	0.136613	0.136613	0.008472	0	4	49	0.505291	191	0.660279	Bacteria
n56	b_zOTU_147	b_zOTU_147	4	4	4	8	0.292469	0.329448	41.2732	0.002689	0.002689	0.003169	0	1	60	0.666667	4	0.018541	Bacteria
n57	b_zOTU_135	b_zOTU_135	18	18	18	8	0.365427	0.442023	138.885	0.037968	0.037968	0.006502	0	1	34	0.477124	73	0.221593	Bacteria
n58	b_zOTU_7955	b_zOTU_7955	46	46	46	7	0.494083	0.597562	859.088	0.199758	0.199758	0.013338	0	0	46	0.369082	382	1	Bacteria
n59	b_zOTU_56	b_zOTU_56	16	16	16	7	0.350105	0.427103	151.322	0.045387	0.045387	0.005373	0	0	5	0.533333	64	0.231344	Bacteria
n60	b_zOTU_73	b_zOTU_73	8	8	8	7	0.326172	0.379798	2.93867	0.028731	0.028731	0.002965	0	4	17	0.857143	24	0.137336	Bacteria
n61	b_zOTU_90	b_zOTU_90	37	37	37	6	0.383028	0.5002	383.905	0.13807	0.13807	0.010374	0	2	43	0.471471	314	0.682898	Bacteria
n62	b_zOTU_200	b_zOTU_200	25	25	25	6	0.394799	0.48523	245.159	0.094511	0.094511	0.007678	0	0	7	0.44	132	0.461413	Bacteria
n63	b_zOTU_32	b_zOTU_32	3	3	3	8	0.306985	0.33843	2.05361	0.006117	0.006117	0.002043	0	4	28	0.333333	1	0.031736	Bacteria
n64	b_zOTU_4891	b_zOTU_4891	46	46	46	7	0.494083	0.597562	859.088	0.199758	0.199758	0.013338	0	0	25	0.369082	382	1	Bacteria
n65	b_zOTU_283	b_zOTU_283	27	27	27	6	0.384793	0.48024	98.8467	0.121512	0.121512	0.007878	0	4	14	0.51567	181	0.583618	Bacteria
n66	b_zOTU_8166	b_zOTU_8166	21	21	21	7	0.414392	0.484089	537.744	0.084281	0.084281	0.007312	0	1	36	0.466667	98	0.435823	Bacteria
n67	b_zOTU_205	b_zOTU_205	32	32	32	6	0.420655	0.517465	346.133	0.151312	0.151312	0.009227	0	4	22	0.471774	234	0.730528	Bacteria
n68	b_zOTU_321	b_zOTU_321	9	9	9	6	0.324903	0.377844	158.131	0.023621	0.023621	0.00387	0	4	56	0.222222	8	0.11841	Bacteria
n69	b_zOTU_51	b_zOTU_51	2	2	2	1	1	1	1	0	0	0.008242	1	8	57	0	0	0.000902	Bacteria
n70	b_zOTU_9035	b_zOTU_9035	46	46	46	7	0.494083	0.597562	859.088	0.199758	0.199758	0.013338	0	0	16	0.369082	382	1	Bacteria
n71	b_zOTU_151	b_zOTU_151	2	2	2	9	0.194186	0.218392	330	9.2e-05	9.2e-05	0.004424	0	3	52	0	0	0.001495	Bacteria
n72	b_zOTU_755	b_zOTU_755	22	22	22	7	0.40048	0.479897	127	0.109559	0.109559	0.006934	0	0	53	0.584416	135	0.535032	Bacteria
n73	b_zOTU_10503	b_zOTU_10503	43	43	43	6	0.463889	0.571158	645.822	0.194962	0.194962	0.012257	0	4	64	0.401993	363	0.941842	Bacteria
n74	b_zOTU_326	b_zOTU_326	24	24	24	7	0.339431	0.43369	40.4114	0.077643	0.077643	0.006944	0	2	21	0.710145	196	0.397407	Bacteria
n75	b_zOTU_60	b_zOTU_60	26	26	26	6	0.415423	0.500998	239.037	0.116383	0.116383	0.007684	0	0	6	0.449231	146	0.568051	Bacteria
n76	b_zOTU_177	b_zOTU_177	30	30	30	6	0.382151	0.485329	209.549	0.121742	0.121742	0.00842	0	2	59	0.547126	238	0.602179	Bacteria
n77	b_zOTU_260	b_zOTU_260	23	23	23	7	0.353066	0.446863	139.316	0.081716	0.081716	0.006616	0	2	21	0.596838	151	0.413441	Bacteria
n78	b_zOTU_2197	b_zOTU_2197	21	21	21	7	0.392019	0.46842	51.359	0.112334	0.112334	0.006219	0	4	0	0.652381	137	0.538058	Bacteria
n79	b_zOTU_207	b_zOTU_207	38	38	38	6	0.40534	0.519461	505.27	0.15761	0.15761	0.010404	0	2	15	0.465149	327	0.772715	Bacteria
n80	b_zOTU_10502	b_zOTU_10502	43	43	43	6	0.463889	0.571158	645.822	0.194962	0.194962	0.012257	0	4	40	0.401993	363	0.941842	Bacteria
n81	b_zOTU_9034	b_zOTU_9034	14	14	14	7	0.378685	0.441474	228.107	0.075671	0.075671	0.005099	0	4	56	0.692308	63	0.364433	Bacteria
n82	b_zOTU_264	b_zOTU_264	28	28	28	6	0.367033	0.46477	269.549	0.102252	0.102252	0.008247	0	2	39	0.547619	207	0.51088	Bacteria
n83	b_zOTU_10047	b_zOTU_10047	37	37	37	6	0.442971	0.543912	273.485	0.177287	0.177287	0.01049	0	4	8	0.478979	319	0.851407	Bacteria
n84	b_zOTU_3803	b_zOTU_3803	22	22	22	7	0.393868	0.471714	449.143	0.048908	0.048908	0.00838	0	1	60	0.372294	86	0.278037	Bacteria
n85	b_zOTU_1135	b_zOTU_1135	46	46	46	7	0.494083	0.597562	859.088	0.199758	0.199758	0.013338	0	0	31	0.369082	382	1	Bacteria
n86	b_zOTU_477	b_zOTU_477	23	23	23	7	0.335341	0.426205	29.8394	0.071857	0.071857	0.006722	0	2	24	0.754941	191	0.370329	Bacteria
n87	b_zOTU_172	b_zOTU_172	20	20	20	7	0.310409	0.398375	654.024	0.062012	0.062012	0.006822	0	2	52	0.815789	155	0.321121	Bacteria
n88	b_zOTU_217	b_zOTU_217	31	31	31	6	0.382151	0.487824	247.223	0.124844	0.124844	0.008605	0	2	19	0.537634	250	0.619065	Bacteria
n89	b_zOTU_2738	b_zOTU_2738	23	23	23	8	0.351579	0.440426	68.717	0.054225	0.054225	0.007953	0	1	30	0.608696	154	0.321759	Bacteria
n90	b_zOTU_436	b_zOTU_436	10	10	10	7	0.334669	0.39337	5.26729	0.036037	0.036037	0.003597	0	4	17	0.711111	32	0.171589	Bacteria
n91	b_zOTU_169	b_zOTU_169	26	26	26	6	0.41133	0.497006	141.938	0.135995	0.135995	0.007479	0	0	14	0.569231	185	0.656931	Bacteria
n92	b_zOTU_613	b_zOTU_613	42	42	42	6	0.461326	0.567166	617.357	0.192633	0.192633	0.011922	0	4	35	0.407666	351	0.930672	Bacteria
n93	b_zOTU_249	b_zOTU_249	11	11	11	7	0.336694	0.40375	34.9681	0.042353	0.042353	0.003683	0	2	5	0.563636	31	0.211591	Bacteria
n94	b_zOTU_262	b_zOTU_262	20	20	20	7	0.33004	0.41343	17.9546	0.064544	0.064544	0.005928	0	2	32	0.8	152	0.332131	Bacteria
n95	b_zOTU_300	b_zOTU_300	28	28	28	6	0.366228	0.463772	154.648	0.105051	0.105051	0.007849	0	2	1	0.626984	237	0.52634	Bacteria
n96	b_zOTU_342	b_zOTU_342	23	23	23	7	0.343621	0.435686	80.1283	0.072499	0.072499	0.006685	0	2	45	0.727273	184	0.37323	Bacteria
n97	b_zOTU_282	b_zOTU_282	22	22	22	7	0.334669	0.423211	26.638	0.070286	0.070286	0.006437	0	2	45	0.796537	184	0.362208	Bacteria
n98	b_zOTU_247	b_zOTU_247	6	6	6	7	0.280672	0.332407	0.133929	0.0181	0.0181	0.00236	0	2	32	0.866667	13	0.094286	Bacteria
n99	b_zOTU_294	b_zOTU_294	17	17	17	7	0.324272	0.400157	6.3311	0.053387	0.053387	0.005083	0	2	20	0.911765	124	0.277323	Bacteria
n100	b_zOTU_539	b_zOTU_539	16	16	16	7	0.309259	0.389093	10.7177	0.050268	0.050268	0.004921	0	2	52	0.791667	95	0.259551	Bacteria
n101	b_zOTU_307	b_zOTU_307	4	4	4	7	0.356077	0.396265	10.278	0.013206	0.013206	0.002022	0	4	28	0.166667	1	0.066582	Bacteria
n102	b_zOTU_275	b_zOTU_275	22	22	22	7	0.404358	0.479997	309.312	0.074535	0.074535	0.007605	0	1	10	0.489177	113	0.395413	Bacteria
n103	b_zOTU_5715	b_zOTU_5715	18	18	18	7	0.363834	0.435686	92.1455	0.040845	0.040845	0.006428	0	0	5	0.509804	78	0.215148	Bacteria
n104	b_zOTU_309	b_zOTU_309	16	16	16	7	0.294533	0.372027	3.56381	0.044568	0.044568	0.004949	0	2	32	0.866667	104	0.234668	Bacteria
n105	b_zOTU_292	b_zOTU_292	16	16	16	6	0.347193	0.418563	17.2074	0.059619	0.059619	0.004769	0	2	23	0.775	93	0.302217	Bacteria
n106	b_zOTU_1125	b_zOTU_1125	14	14	14	7	0.378685	0.441474	228.107	0.075671	0.075671	0.005099	0	4	56	0.692308	63	0.364433	Bacteria
n107	b_zOTU_488	b_zOTU_488	19	19	19	9	0.332669	0.416641	141.696	0.041049	0.041049	0.007017	0	1	11	0.608187	104	0.249799	Bacteria
n108	f_zOTU_15	f_zOTU_15	16	16	16	9	0.32681	0.403467	37.7657	0.03844	0.03844	0.00601	0	1	11	0.741667	89	0.231358	Fungi
n109	b_zOTU_64	b_zOTU_64	5	5	5	9	0.303636	0.349175	166	0.012153	0.012153	0.003194	0	1	61	0.6	6	0.071906	Bacteria
n110	b_zOTU_4889	b_zOTU_4889	30	30	30	7	0.416459	0.507941	556.791	0.087492	0.087492	0.010239	0	0	38	0.342529	149	0.457588	Bacteria
n111	f_zOTU_35	f_zOTU_35	1	1	1	1	1	1	0	0	0	0.00565	2	5	48	0	0	0.000446	Fungi
n112	f_zOTU_43	f_zOTU_43	8	8	8	8	0.315094	0.366075	15.6349	0.014281	0.014281	0.003737	0	0	38	0.5	14	0.079788	Fungi
n113	f_zOTU_30	f_zOTU_30	16	16	16	7	0.390187	0.45844	357.005	0.069183	0.069183	0.006102	0	4	28	0.358333	43	0.341919	Fungi
n114	f_zOTU_20	f_zOTU_20	7	7	7	9	0.298748	0.348876	18.0635	0.010176	0.010176	0.003609	0	1	11	0.666667	14	0.065406	Fungi
n115	f_zOTU_76	f_zOTU_76	3	3	3	9	0.261755	0.296082	0	0.002043	0.002043	0.002204	0	1	11	1	3	0.014881	Fungi
n116	f_zOTU_47	f_zOTU_47	16	16	16	7	0.406326	0.466823	207.297	0.074004	0.074004	0.005593	0	1	44	0.533333	64	0.370776	Fungi
n117	f_zOTU_2	f_zOTU_2	13	13	13	9	0.315094	0.383108	492.503	0.032388	0.032388	0.005586	0	1	61	0.782051	61	0.194563	Fungi
n118	f_zOTU_52	f_zOTU_52	3	3	3	10	0.241329	0.274924	330	0.001252	0.001252	0.004242	0	9	61	0.333333	1	0.009283	Fungi
n119	f_zOTU_53	f_zOTU_53	1	1	1	1	1	1	0	0	0	0.00565	3	6	50	0	0	0.000446	Fungi
n120	f_zOTU_212	f_zOTU_212	1	1	1	1	1	1	0	0	0	0.00565	4	7	51	0	0	0.000446	Fungi
n121	b_zOTU_124	b_zOTU_124	2	2	2	10	0.163086	0.18139	166	4e-06	4e-06	0.005398	0	3	52	0	0	0.00099	Bacteria
n122	f_zOTU_50	f_zOTU_50	12	12	12	8	0.340122	0.406095	73.7546	0.021805	0.021805	0.004604	0	0	34	0.469697	31	0.125023	Fungi
n123	f_zOTU_86	f_zOTU_86	10	10	10	8	0.347917	0.4036	85.4413	0.025907	0.025907	0.004115	0	1	44	0.466667	21	0.145275	Fungi
n124	f_zOTU_94	f_zOTU_94	4	4	4	9	0.266773	0.306161	1.25029	0.003566	0.003566	0.002591	0	1	11	0.833333	5	0.025031	Fungi
n125	f_zOTU_113	f_zOTU_113	12	12	12	7	0.363834	0.421714	42.5381	0.029944	0.029944	0.004508	0	0	44	0.393939	26	0.157231	Fungi
n126	b_zOTU_689	b_zOTU_689	4	4	4	8	0.277409	0.309346	200.447	0.005884	0.005884	0.003707	0	4	56	0.166667	1	0.028756	Bacteria
n127	f_zOTU_87	f_zOTU_87	1	1	1	10	0.2	0.212777	0	2.5e-05	2.5e-05	0.002224	0	1	55	0	0	0.000648	Fungi
n128	f_zOTU_145	f_zOTU_145	7	7	7	8	0.330693	0.376853	339.456	0.016606	0.016606	0.004128	0	1	55	0.47619	10	0.092696	Fungi
n129	f_zOTU_54	f_zOTU_54	11	11	11	7	0.332669	0.392173	120.043	0.021205	0.021205	0.004564	0	0	5	0.654545	36	0.112686	Fungi
n130	f_zOTU_182	f_zOTU_182	11	11	11	8	0.332008	0.393021	23.2349	0.020777	0.020777	0.004314	0	0	34	0.618182	34	0.120756	Fungi
n131	f_zOTU_105	f_zOTU_105	1	1	1	9	0.229711	0.247137	0	0.000218	0.000218	0.001507	0	1	60	0	0	0.001829	Fungi
n132	f_zOTU_10	f_zOTU_10	1	1	1	11	0.173597	0.185662	0	1e-06	1e-06	0.002478	0	1	60	0	0	0.000543	Fungi
n133	f_zOTU_22	f_zOTU_22	19	19	19	7	0.396675	0.467722	311.236	0.076909	0.076909	0.00634	0	1	13	0.432749	74	0.385146	Fungi
n134	b_zOTU_27	b_zOTU_27	3	3	3	7	0.278333	0.320231	0.166667	0.007368	0.007368	0.001768	0	4	28	0.666667	2	0.036888	Bacteria
n135	f_zOTU_150	f_zOTU_150	11	11	11	6	0.351579	0.412375	4.85981	0.056589	0.056589	0.003624	0	4	2	0.763636	42	0.270567	Fungi
n136	f_zOTU_9	f_zOTU_9	2	2	2	11	0.194866	0.215175	0	5e-05	5e-05	0.003564	0	9	61	1	1	0.001421	Fungi
n137	f_zOTU_229	f_zOTU_229	15	15	15	7	0.365427	0.428001	287.751	0.028871	0.028871	0.00626	0	0	33	0.390476	41	0.157099	Fungi
n138	f_zOTU_89	f_zOTU_89	21	21	21	8	0.352321	0.434039	553.577	0.039286	0.039286	0.009077	0	1	11	0.390476	82	0.236569	Fungi
n139	f_zOTU_112	f_zOTU_112	4	4	4	8	0.316888	0.355197	0.750707	0.008797	0.008797	0.002046	0	1	42	0.666667	4	0.049131	Fungi
n140	b_zOTU_75	b_zOTU_75	1	1	1	8	0.2672	0.292337	0	0.002368	0.002368	0.001165	0	4	28	0	0	0.011321	Bacteria
n141	f_zOTU_142	f_zOTU_142	10	10	10	6	0.34433	0.40499	34.8909	0.037365	0.037365	0.003818	0	4	28	0.577778	26	0.179282	Fungi
n142	f_zOTU_62	f_zOTU_62	2	2	2	8	0.252266	0.280418	0.2	0.001384	0.001384	0.001596	0	0	5	0	0	0.008582	Fungi
n143	f_zOTU_1	f_zOTU_1	4	4	4	8	0.311567	0.350107	11.7268	0.005308	0.005308	0.002706	0	4	28	0.333333	2	0.02986	Fungi
n144	f_zOTU_149	f_zOTU_149	3	3	3	9	0.274671	0.313347	9.04603	0.002667	0.002667	0.002226	0	1	28	0	0	0.017623	Fungi
n145	b_zOTU_255	b_zOTU_255	8	8	8	9	0.307551	0.360553	8.13753	0.014878	0.014878	0.003451	0	1	61	0.714286	20	0.091705	Bacteria
n146	b_zOTU_118	b_zOTU_118	1	1	1	2	0.666667	0.75	0	0	0	0.004354	1	8	57	0	0	0.000514	Bacteria
n147	b_zOTU_100	b_zOTU_100	2	2	2	8	0.239255	0.276526	492	0.002393	0.002393	0.003018	0	3	52	0	0	0.013487	Bacteria
n148	b_zOTU_191	b_zOTU_191	1	1	1	9	0.270227	0.293943	0	0.001862	0.001862	0.001201	0	0	2	0	0	0.009554	Bacteria
n149	b_zOTU_237	b_zOTU_237	22	22	22	7	0.331349	0.419418	18.5136	0.070081	0.070081	0.006407	0	2	24	0.809524	187	0.361317	Bacteria
n150	f_zOTU_3	f_zOTU_3	2	2	2	8	0.283531	0.306295	67.2679	0.000623	0.000623	0.002169	0	1	60	0	0	0.004814	Fungi
n151	f_zOTU_38	f_zOTU_38	4	4	4	9	0.271104	0.313048	20.4235	0.002702	0.002702	0.003157	0	1	60	0.666667	4	0.019416	Fungi
n152	f_zOTU_4	f_zOTU_4	1	1	1	10	0.23324	0.253766	0	0.000468	0.000468	0.00139	0	1	61	0	0	0.003268	Fungi
n153	f_zOTU_64	f_zOTU_64	1	1	1	1	1	1	0	0	0	0.00565	2	5	48	0	0	0.000446	Fungi
n154	f_zOTU_88	f_zOTU_88	2	2	2	8	0.295053	0.327053	0	0.003921	0.003921	0.001535	0	0	38	1	1	0.021992	Fungi
n155	f_zOTU_69	f_zOTU_69	2	2	2	7	0.310987	0.34367	0	0.009485	0.009485	0.001373	0	4	53	1	1	0.045046	Fungi
n156	f_zOTU_141	f_zOTU_141	1	1	1	1	1	1	0	0	0	0.00565	3	6	50	0	0	0.000446	Fungi
n157	f_zOTU_168	f_zOTU_168	1	1	1	1	1	1	0	0	0	0.00565	4	7	51	0	0	0.000446	Fungi
n158	f_zOTU_125	f_zOTU_125	1	1	1	11	0.140336	0.152282	0	0	0	0.003142	0	3	52	0	0	0.00052	Fungi
n159	f_zOTU_115	f_zOTU_115	12	12	12	8	0.370288	0.432642	47.2412	0.034757	0.034757	0.004456	0	0	53	0.393939	26	0.185198	Fungi
n160	f_zOTU_147	f_zOTU_147	3	3	3	8	0.315094	0.350007	4.30302	0.007441	0.007441	0.001782	0	1	28	0.333333	1	0.041834	Fungi
n161	f_zOTU_393	f_zOTU_393	2	2	2	7	0.247041	0.272683	4.95879	0.001137	0.001137	0.002001	0	4	56	0	0	0.006583	Fungi
n162	f_zOTU_75	f_zOTU_75	2	2	2	9	0.249626	0.272329	166	0.000641	0.000641	0.003239	0	1	55	0	0	0.004531	Fungi
n163	f_zOTU_275	f_zOTU_275	4	4	4	8	0.310987	0.352103	3.80194	0.008677	0.008677	0.002152	0	1	38	0.666667	4	0.049269	Fungi
n164	f_zOTU_369	f_zOTU_369	1	1	1	9	0.217448	0.233086	0	0.000227	0.000227	0.001635	0	4	56	0	0	0.001568	Fungi
n165	f_zOTU_156	f_zOTU_156	1	1	1	2	0.666667	0.75	0	0	0	0.004354	1	8	57	0	0	0.000514	Fungi
n166	f_zOTU_97	f_zOTU_97	4	4	4	8	0.297683	0.335037	166.263	0.005661	0.005661	0.003105	0	1	60	0.333333	2	0.033834	Fungi
n167	f_zOTU_108	f_zOTU_108	1	1	1	7	0.260125	0.285857	0	0.001988	0.001988	0.001193	0	4	28	0	0	0.009797	Fungi
n168	f_zOTU_219	f_zOTU_219	2	2	2	10	0.209799	0.229928	166	3.5e-05	3.5e-05	0.003835	0	1	60	0	0	0.001424	Fungi
n169	f_zOTU_126	f_zOTU_126	2	2	2	11	0.194866	0.215175	0	5e-05	5e-05	0.003564	0	9	61	1	1	0.001421	Fungi
n170	f_zOTU_74	f_zOTU_74	1	1	1	8	0.268058	0.291025	0	0.001112	0.001112	0.001202	0	0	33	0	0	0.006876	Fungi
n171	f_zOTU_84	f_zOTU_84	1	1	1	9	0.260937	0.290094	0	0.001514	0.001514	0.001215	0	1	11	0	0	0.010152	Fungi
n172	f_zOTU_189	f_zOTU_189	19	19	19	8	0.378685	0.454798	84.999	0.048197	0.048197	0.006579	0	1	42	0.450292	77	0.273011	Fungi
n173	f_zOTU_352	f_zOTU_352	15	15	15	7	0.363834	0.431494	207.683	0.061447	0.061447	0.0056	0	4	28	0.52381	55	0.292597	Fungi
n174	f_zOTU_234	f_zOTU_234	7	7	7	6	0.34433	0.396507	9.04253	0.0379	0.0379	0.00268	0	4	56	0.714286	15	0.180001	Fungi
n175	f_zOTU_58	f_zOTU_58	7	7	7	8	0.30036	0.348467	53.7988	0.014715	0.014715	0.003262	0	0	5	0.619048	13	0.076855	Fungi
n176	f_zOTU_259	f_zOTU_259	3	3	3	8	0.298748	0.331644	20.0716	0.00402	0.00402	0.002335	0	1	28	0	0	0.022236	Fungi
