# Supplementary material for: Core Microbial Taxa Strengthen Root Microbial Network Stability Under Drought Stress
Source: Environ Microbiol. 2026 Apr 29;28:e70307. doi: 10.1111/1462-2920.70307 (PMC13128541; doi:10.1111/1462-2920.70307)
Supplement: Supplementary file 3 — Table S2: Relative abundance of dominant prokaryotic zOTUs under control (CK), moderate drought (MD) and severe drought (SD) treatments across different growth stages. [file EMI-28-e70307-s003.xls]

## Sheet: Supplementary Table S2
Supplementary Table S2: Relative abundance of dominant prokaryotic zOTUs under control (CK), moderate drought (MD) and severe drought (SD) treatments across different growth stages
ID	R_T_CK	R_T_MD	R_T_SD	R_J_CK	R_J_MD	R_J_SD	R_R_CK	R_R_MD	R_R_SD	Kingdom	Phylum	Class	Order	Family	Genus	Species
zOTU_1	18.549	14.1763	22.1189	12.0906	6.75385	5.95862	26.5224	26.7689	12.9379	Bacteria	Proteobacteria	Alphaproteobacteria	Rickettsiales	Mitochondria	Triticum_aestivum_bread_wheat	Unassigned_Triticum_aestivum_bread_wheat
zOTU_2	0.211058	0.37312	0.0814081	23.6016	29.0039	14.6391	0.0580409	0.251008	0.437191	Bacteria	Proteobacteria	Gammaproteobacteria	Pseudomonadales	Pseudomonadaceae	Pseudomonas	Pseudomonas_fluorescens
zOTU_3	0.900011	10.1602	1.77816	0.877398	0.94373	0.487695	2.56737	4.72694	14.1039	Bacteria	Actinobacteria	Actinobacteria	Micrococcales	Promicromonosporaceae	Promicromonospora	Unassigned_Promicromonospora
zOTU_4	0.139449	0.0731165	0.171108	11.9685	8.94283	11.8592	0.0512569	0.40704	1.22414	Bacteria	Proteobacteria	Gammaproteobacteria	Pseudomonadales	Pseudomonadaceae	Pseudomonas	Unassigned_Pseudomonas
zOTU_5	4.85282	7.81593	6.93853	1.745	0.630159	0.401764	5.26891	3.76738	2.93974	Bacteria	Actinobacteria	Actinobacteria	Streptomycetales	Streptomycetaceae	Streptomyces	Unassigned_Streptomyces
zOTU_6	0.000753778	0.0218596	0.0286436	0.66634	8.57875	15.1849	0.432669	0.0693476	0.0572872	Bacteria	Proteobacteria	Gammaproteobacteria	Enterobacteriales	Enterobacteriaceae	Serratia	Unassigned_Serratia
zOTU_8	0.0211058	0.054272	0.102514	3.15004	6.94833	8.93981	0.208797	0.198244	0.378397	Bacteria	Proteobacteria	Gammaproteobacteria	Pseudomonadales	Pseudomonadaceae	Pseudomonas	Unassigned_Pseudomonas
zOTU_11	1.24298	4.44729	2.04952	0.300004	0.636943	0.448498	0.974635	3.96638	3.24577	Bacteria	Actinobacteria	Actinobacteria	Pseudonocardiales	Pseudonocardiaceae	Amycolatopsis	Amycolatopsis_sp._GY258
zOTU_9	0.720612	2.10153	3.62266	0.272868	0.64448	0.849508	1.45253	3.43421	4.02668	Bacteria	Actinobacteria	Actinobacteria	Pseudonocardiales	Pseudonocardiaceae	Unassigned_Pseudonocardiaceae	Unassigned_Pseudonocardiaceae
zOTU_12	2.90582	2.02013	2.09927	1.24223	0.213319	0.117589	5.06388	1.53319	1.31459	Bacteria	Actinobacteria	Actinobacteria	Unassigned_Actinobacteria	Unassigned_Actinobacteria	Unassigned_Actinobacteria	Unassigned_Actinobacteria
zOTU_14	1.41786	1.23394	1.96812	1.52942	0.543474	0.377643	3.14326	2.45958	1.38846	Bacteria	Cyanobacteria	Chloroplast	Unassigned_Chloroplast	Unassigned_Chloroplast	Unassigned_Chloroplast	Unassigned_Chloroplast
zOTU_16	0.0105529	0.00603023	0.000753778	4.73825	4.06437	2.65405	0.0143218	0.0143218	0.03392	Bacteria	Proteobacteria	Gammaproteobacteria	Pseudomonadales	Pseudomonadaceae	Pseudomonas	Unassigned_Pseudomonas
zOTU_13	0.0716089	1.62439	3.63773	0.0844232	0.3392	0.616591	0.0670863	0.545735	2.17013	Bacteria	Actinobacteria	Actinobacteria	Glycomycetales	Glycomycetaceae	Glycomyces	Unassigned_Glycomyces
zOTU_17	0.116836	1.63118	2.13169	0.0497494	0.223872	0.274375	0.226887	1.95153	2.20028	Bacteria	Actinobacteria	Actinobacteria	Streptosporangiales	Streptosporangiaceae	Nonomuraea	Nonomuraea_sp._PN4225
zOTU_20	0.611314	1.66359	1.75253	0.161309	0.12362	0.0859307	0.53066	1.18042	1.51962	Bacteria	Actinobacteria	Actinobacteria	Streptomycetales	Streptomycetaceae	Streptomyces	Unassigned_Streptomyces
zOTU_24	0.688953	1.08544	1.41786	0.421362	0.374628	0.392719	0.961821	1.5362	0.541213	Bacteria	Actinobacteria	Actinobacteria	Micromonosporales	Micromonosporaceae	Unassigned_Micromonosporaceae	Unassigned_Micromonosporaceae
zOTU_18	0.0603023	1.11484	2.76109	0.0761316	0.258546	0.577394	0.0776392	0.388196	1.16006	Bacteria	Actinobacteria	Actinobacteria	Glycomycetales	Glycomycetaceae	Glycomyces	Unassigned_Glycomyces
zOTU_23	2.43998	0.262315	0.0851769	0.639204	0.0467343	0.0158293	2.58923	0.198244	0.040704	Bacteria	Proteobacteria	Alphaproteobacteria	Rhizobiales	Hyphomicrobiaceae	Devosia	Unassigned_Devosia
zOTU_19	0.100253	0.988203	1.1073	0.0580409	0.447744	0.50277	0.0376889	1.16082	1.47213	Bacteria	Actinobacteria	Actinobacteria	Streptomycetales	Streptomycetaceae	Streptomyces	Streptomyces_sp._P1403U
zOTU_27	0.0444729	0.00829156	0.00753778	4.2204	0.529906	0.505031	0.131911	0.0309049	0.0587947	Bacteria	Proteobacteria	Gammaproteobacteria	Pseudomonadales	Pseudomonadaceae	Pseudomonas	Unassigned_Pseudomonas
zOTU_26	0.232164	1.04926	1.26032	0.1696	0.244224	0.268345	0.400256	0.947499	0.728904	Bacteria	Actinobacteria	Actinobacteria	Propionibacteriales	Nocardioidaceae	Kribbella	Unassigned_Kribbella
zOTU_36	2.37742	0.0964836	0.0467343	0.484679	0.0128142	0.00603023	1.79248	0.0535183	0.00829156	Bacteria	Proteobacteria	Alphaproteobacteria	Rhizobiales	Hyphomicrobiaceae	Devosia	Unassigned_Devosia
zOTU_30	0.00829156	0.380658	0.696491	0.0128142	0.12965	0.0866845	0.0836694	1.49022	1.98922	Bacteria	Actinobacteria	Actinobacteria	Streptosporangiales	Thermomonosporaceae	Actinomadura	Unassigned_Actinomadura
zOTU_32	0.376889	0.504278	0.559304	0.411563	0.275883	0.204274	0.799005	0.835186	0.627897	Bacteria	Actinobacteria	Actinobacteria	Unassigned_Actinobacteria	Unassigned_Actinobacteria	Unassigned_Actinobacteria	Unassigned_Actinobacteria
zOTU_34	0.380658	0.557796	1.22263	0.212565	0.12362	0.151509	0.605284	0.523876	0.348999	Bacteria	Actinobacteria	Actinobacteria	Streptomycetales	Streptomycetaceae	Streptomyces	Unassigned_Streptomyces
zOTU_38	0.182414	0.921117	0.413824	0.115328	0.0489956	0.0595485	0.198244	0.221611	1.50153	Bacteria	Actinobacteria	Actinobacteria	Streptomycetales	Streptomycetaceae	Unassigned_Streptomycetaceae	Unassigned_Streptomycetaceae
zOTU_46	0	0.408548	0.316587	0.00527645	0.113821	0.136434	0.0557796	0.333924	2.07666	Bacteria	Actinobacteria	Actinobacteria	Micromonosporales	Micromonosporaceae	Phytomonospora	Phytomonospora_sp._KT1403
zOTU_41	0.0331662	0.000753778	0	2.98722	0.208797	0.0776392	0.0701014	0.0233671	0.000753778	Bacteria	Proteobacteria	Gammaproteobacteria	Pseudomonadales	Pseudomonadaceae	Pseudomonas	Unassigned_Pseudomonas
zOTU_48	0.0128142	0.00452267	0.00603023	0.189198	0.805789	1.98621	0.00301511	0.0263822	0.0746241	Bacteria	Proteobacteria	Gammaproteobacteria	Pseudomonadales	Pseudomonadaceae	Pseudomonas	Unassigned_Pseudomonas
zOTU_45	0.235933	0.322617	0.687446	0.0957298	0.113067	0.155278	0.281913	0.407794	0.787698	Bacteria	Actinobacteria	Actinobacteria	Pseudonocardiales	Pseudonocardiaceae	Lentzea	Unassigned_Lentzea
zOTU_25	0.0746241	0.431915	0.673878	0.0256285	0.155278	0.202766	0.0746241	0.683677	0.56458	Bacteria	Actinobacteria	Actinobacteria	Propionibacteriales	Nocardioidaceae	Kribbella	Unassigned_Kribbella
zOTU_44	0.0391965	0.469604	0.890212	0.0120605	0.0859307	0.0874383	0.0346738	0.724381	0.529152	Bacteria	Actinobacteria	Actinobacteria	Streptosporangiales	Streptosporangiaceae	Nonomuraea	Unassigned_Nonomuraea
zOTU_80	0.19146	1.6063	0.134173	0.0120605	0.00979912	0	0.125127	0.328647	0.405533	Bacteria	Actinobacteria	Actinobacteria	Pseudonocardiales	Pseudonocardiaceae	Amycolatopsis	Unassigned_Amycolatopsis
zOTU_51	0.12965	0.208797	0.361814	0.324125	0.217842	0.674632	0.167339	0.407794	0.304526	Bacteria	Actinobacteria	Actinobacteria	Corynebacteriales	Mycobacteriaceae	Mycobacterium	Unassigned_Mycobacterium
zOTU_53	0.0889458	0.510308	0.499755	0.115328	0.125127	0.156032	0.153017	0.523122	0.571364	Bacteria	Actinobacteria	Actinobacteria	Propionibacteriales	Nocardioidaceae	Kribbella	Unassigned_Kribbella
zOTU_57	0.00150756	0.00527645	0.000753778	2.02088	0.387442	0.241963	0	0.00753778	0.0693476	Bacteria	Proteobacteria	Gammaproteobacteria	Pseudomonadales	Pseudomonadaceae	Pseudomonas	Unassigned_Pseudomonas
zOTU_40	0.0572872	0.642973	0.844232	0.0241209	0.0301511	0.0422116	0.0354276	0.43493	0.551766	Bacteria	Actinobacteria	Actinobacteria	Streptomycetales	Streptomycetaceae	Streptomyces	Streptomyces_violarus
zOTU_59	0.0301511	0.28719	0.49674	0.00301511	0.0173369	0.10176	0.0211058	0.324878	1.36509	Bacteria	Actinobacteria	Actinobacteria	Pseudonocardiales	Pseudonocardiaceae	Saccharothrix	Unassigned_Saccharothrix
zOTU_61	0.0949761	0.0241209	0.127389	0.518599	0.429654	1.10579	0.122112	0.0633174	0.0670863	Bacteria	Proteobacteria	Gammaproteobacteria	Pseudomonadales	Pseudomonadaceae	Pseudomonas	Unassigned_Pseudomonas
zOTU_63	0.00226134	0.215581	0.486941	0.00452267	0.109298	0.195982	0.0248747	0.566088	0.939208	Bacteria	Actinobacteria	Actinobacteria	Pseudonocardiales	Pseudonocardiaceae	Pseudonocardia	Unassigned_Pseudonocardia
zOTU_112	0.46282	0.425131	0.437945	0.130404	0.0972374	0.0572872	0.294727	0.382919	0.217088	Bacteria	Proteobacteria	Alphaproteobacteria	Rickettsiales	Mitochondria	Unassigned_Mitochondria	Unassigned_Mitochondria
zOTU_73	0.0889458	0.0301511	0.00678401	0.889458	0.890212	0.396487	0.0293974	0.0414578	0.0580409	Bacteria	Proteobacteria	Gammaproteobacteria	Pseudomonadales	Pseudomonadaceae	Pseudomonas	Unassigned_Pseudomonas
zOTU_54	0.00301511	0.275883	1.48871	0.0263822	0.125881	0.150756	0.0143218	0.108544	0.204274	Bacteria	Firmicutes	Bacilli	Bacillales	Thermoactinomycetaceae	Unassigned_Thermoactinomycetaceae	Unassigned_Thermoactinomycetaceae
zOTU_94	0.952776	0.162816	0.0640712	0.234425	0.0286436	0.00829156	0.83594	0.0640712	0.0278898	Bacteria	Proteobacteria	Alphaproteobacteria	Rhizobiales	Rhizobiaceae	Unassigned_Rhizobiaceae	Unassigned_Rhizobiaceae
zOTU_2160	0.0399503	0.539705	0.108544	0.0520107	0.0520107	0.0248747	0.107037	0.338446	1.01308	Bacteria	Actinobacteria	Actinobacteria	Micrococcales	Promicromonosporaceae	Promicromonospora	Unassigned_Promicromonospora
zOTU_91	0.113821	0.207289	0.40704	0.0670863	0.10176	0.0783929	0.251762	0.361814	0.667848	Bacteria	Actinobacteria	Actinobacteria	Pseudonocardiales	Pseudonocardiaceae	Lentzea	Lentzea_albidocapillata
zOTU_104	0.0309049	0.254023	0.297742	0.0746241	0.195229	0.202013	0.0994987	0.46885	0.618852	Bacteria	Actinobacteria	Actinobacteria	Pseudonocardiales	Pseudonocardiaceae	Pseudonocardia	Unassigned_Pseudonocardia
zOTU_62	0	0.000753778	0.00603023	0.165831	1.87615	0.143218	0.00226134	0.013568	0.0143218	Bacteria	Proteobacteria	Gammaproteobacteria	Enterobacteriales	Enterobacteriaceae	Serratia	gamma_proteobacterium_RBE1CD-99
zOTU_60	0.336939	0.713828	0.241963	0.115328	0.0414578	0.00527645	0.300004	0.347492	0.111559	Bacteria	Proteobacteria	Gammaproteobacteria	Xanthomonadales	Xanthomonadaceae	Lysobacter	Unassigned_Lysobacter
zOTU_56	0.145479	0.397241	0.465835	0.104021	0.0934685	0.138695	0.186183	0.374628	0.250254	Bacteria	Actinobacteria	Actinobacteria	Propionibacteriales	Nocardioidaceae	Aeromicrobium	Unassigned_Aeromicrobium
zOTU_75	0.0949761	0.0972374	0.0655787	0.514077	0.136434	0.563826	0.108544	0.06784	0.444729	Bacteria	Proteobacteria	Gammaproteobacteria	Pseudomonadales	Pseudomonadaceae	Pseudomonas	Pseudomonas_fluorescens
zOTU_90	0.400256	0.357291	0.3392	0.0881921	0.0716089	0.040704	0.314326	0.284174	0.172615	Bacteria	Proteobacteria	Alphaproteobacteria	Rickettsiales	Mitochondria	Triticum_aestivum_bread_wheat	Unassigned_Triticum_aestivum_bread_wheat
zOTU_97	0.758301	0.205781	0.0693476	0.246486	0.0293974	0.0301511	0.578148	0.0655787	0.0459805	Bacteria	Proteobacteria	Alphaproteobacteria	Rhizobiales	Hyphomicrobiaceae	Devosia	Unassigned_Devosia
zOTU_113	1.01157	0.0286436	0.0158293	0.20352	0.00904534	0.0113067	0.717597	0.020352	0.00603023	Bacteria	Actinobacteria	Actinobacteria	Micrococcales	Microbacteriaceae	Salinibacterium	Clavibacter_sp._AP29
zOTU_115	0.658802	0.0799005	0.0173369	0.293974	0.0188445	0.00753778	0.786191	0.103268	0.0376889	Bacteria	Proteobacteria	Alphaproteobacteria	Rhizobiales	Phyllobacteriaceae	Nitratireductor	Unassigned_Nitratireductor
zOTU_70	0.00904534	0.401764	0.37915	0.00603023	0.0844232	0.0753778	0.00904534	0.110052	0.854031	Bacteria	Actinobacteria	Actinobacteria	Glycomycetales	Glycomycetaceae	Glycomyces	Unassigned_Glycomyces
zOTU_64	0.377643	0.373874	0.128896	0.223872	0.0640712	0.0618098	0.23141	0.210304	0.221611	Bacteria	Proteobacteria	Alphaproteobacteria	Rhizobiales	Phyllobacteriaceae	Phyllobacterium	Phyllobacterium_ifriqiyense
zOTU_84	0.131911	0.19146	0.149248	0.162062	0.161309	0.437191	0.148494	0.189198	0.295481	Bacteria	Actinobacteria	Actinobacteria	Corynebacteriales	Mycobacteriaceae	Mycobacterium	Unassigned_Mycobacterium
zOTU_47	0.0896996	0.229902	0.278144	0.0324125	0.0912072	0.0836694	0.0429654	0.50277	0.459051	Bacteria	Actinobacteria	Actinobacteria	Streptomycetales	Streptomycetaceae	Unassigned_Streptomycetaceae	Unassigned_Streptomycetaceae
zOTU_100	0.578902	0.0844232	0.134173	0.147741	0.0248747	0.0354276	0.575887	0.117589	0.0783929	Bacteria	Actinobacteria	Actinobacteria	Micrococcales	Microbacteriaceae	Lysinimonas	Unassigned_Lysinimonas
zOTU_107	0.529152	0.329401	0.104775	0.0459805	0.0226133	0.027136	0.313572	0.278898	0.0799005	Bacteria	Proteobacteria	Alphaproteobacteria	Rhizobiales	Phyllobacteriaceae	Mesorhizobium	Unassigned_Mesorhizobium
zOTU_78	0.0927147	0.108544	0.00301511	1.10052	0.198244	0.0158293	0.0316587	0.0648249	0.091961	Bacteria	Proteobacteria	Gammaproteobacteria	Pseudomonadales	Pseudomonadaceae	Pseudomonas	Unassigned_Pseudomonas
zOTU_132	0.00376889	0.118343	0.251762	0.00226134	0.0165831	0.0165831	0.020352	0.223872	0.990465	Bacteria	Actinobacteria	Actinobacteria	Pseudonocardiales	Pseudonocardiaceae	Actinophytocola	Unassigned_Actinophytocola
zOTU_169	0.358045	0.266838	0.201259	0.106283	0.0278898	0.0195982	0.436438	0.107037	0.0912072	Bacteria	Actinobacteria	Actinobacteria	Streptomycetales	Streptomycetaceae	Streptomyces	Unassigned_Streptomyces
zOTU_99	0.110052	0.69423	0.16357	0.0444729	0.0942223	0.115328	0.0693476	0.10779	0.213319	Bacteria	Proteobacteria	Gammaproteobacteria	Xanthomonadales	Xanthomonadaceae	Stenotrophomonas	Unassigned_Stenotrophomonas
zOTU_124	0.386688	0.200505	0.156032	0.136434	0.0934685	0.0776392	0.246486	0.172615	0.14171	Bacteria	Actinobacteria	Actinobacteria	Micrococcales	Microbacteriaceae	Microbacterium	Unassigned_Microbacterium
zOTU_79	0.0497494	0.250254	0.204274	0.0180907	0.0964836	0.0949761	0.0429654	0.44096	0.406287	Bacteria	Actinobacteria	Actinobacteria	Streptomycetales	Streptomycetaceae	Streptomyces	Unassigned_Streptomyces
zOTU_326	0.328647	0.238194	0.25327	0.0889458	0.0489956	0.0248747	0.19749	0.251008	0.137941	Bacteria	Proteobacteria	Alphaproteobacteria	Rickettsiales	Mitochondria	Triticum_aestivum_bread_wheat	Unassigned_Triticum_aestivum_bread_wheat
zOTU_3605	0.0414578	0.446237	0.091961	0.0376889	0.0173369	0.00979912	0.12965	0.177138	0.584178	Bacteria	Actinobacteria	Actinobacteria	Micrococcales	Promicromonosporaceae	Promicromonospora	Unassigned_Promicromonospora
zOTU_129	0.559304	0.0670863	0.0399503	0.117589	0.0158293	0.00753778	0.621113	0.0663325	0.0248747	Bacteria	Proteobacteria	Alphaproteobacteria	Rhizobiales	Rhizobiaceae	Rhizobium	Rhizobium_leguminosarum
zOTU_77	0.0708552	0.258546	0.306788	0.0384427	0.0701014	0.0489956	0.0806543	0.217088	0.387442	Bacteria	Actinobacteria	Actinobacteria	Streptomycetales	Streptomycetaceae	Streptomyces	Unassigned_Streptomyces
zOTU_2837	0	0	0	0.0422116	0.438699	0.988203	0.00301511	0.000753778	0.000753778	Bacteria	Proteobacteria	Gammaproteobacteria	Unassigned_Gammaproteobacteria	Unassigned_Gammaproteobacteria	Unassigned_Gammaproteobacteria	Unassigned_Gammaproteobacteria
zOTU_55	0.436438	0.159047	0.0324125	0.0701014	0.0180907	0.0158293	0.543474	0.114574	0.040704	Bacteria	Actinobacteria	Actinobacteria	Micrococcales	Micrococcaceae	Arthrobacter	Unassigned_Arthrobacter
zOTU_5912	0	0	0	0.0550258	0.494479	0.848754	0.000753778	0	0.000753778	Bacteria	Proteobacteria	Gammaproteobacteria	Alteromonadales	Shewanellaceae	Shewanella	Unassigned_Shewanella
zOTU_156	0.513323	0.132665	0.0663325	0.114574	0.0278898	0.0248747	0.355783	0.0761316	0.0535183	Bacteria	Proteobacteria	Alphaproteobacteria	Rhizobiales	Rhizobiaceae	Rhizobium	Rhizobium_sp._TA_DQ
zOTU_4352	0.0143218	0.254777	0.379904	0.00678401	0.0324125	0.0625636	0.0143218	0.101006	0.491463	Bacteria	Actinobacteria	Actinobacteria	Unassigned_Actinobacteria	Unassigned_Actinobacteria	Unassigned_Actinobacteria	Unassigned_Actinobacteria
zOTU_114	0.0942223	0	0	0.826895	0.0851769	0.00226134	0.325632	0.00678401	0.000753778	Bacteria	Proteobacteria	Gammaproteobacteria	Pseudomonadales	Pseudomonadaceae	Pseudomonas	Unassigned_Pseudomonas
zOTU_207	0.276637	0.165831	0.226133	0.0791467	0.0452267	0.020352	0.246486	0.166585	0.109298	Bacteria	Proteobacteria	Alphaproteobacteria	Rickettsiales	Mitochondria	Unassigned_Mitochondria	Unassigned_Mitochondria
zOTU_178	0.101006	0.317341	0.308295	0.0263822	0.0233671	0.0233671	0.113067	0.223118	0.189198	Bacteria	Actinobacteria	Actinobacteria	Pseudonocardiales	Pseudonocardiaceae	Umezawaea	Umezawaea_tangerina
zOTU_177	0.258546	0.186183	0.242717	0.0746241	0.0565334	0.0233671	0.170354	0.177892	0.102514	Bacteria	Proteobacteria	Alphaproteobacteria	Rickettsiales	Mitochondria	Triticum_aestivum_bread_wheat	Unassigned_Triticum_aestivum_bread_wheat
zOTU_174	0.46885	0.0346738	0.0241209	0.210304	0.00904534	0.00452267	0.453775	0.0391965	0.0226133	Bacteria	Proteobacteria	Alphaproteobacteria	Rhizobiales	Rhizobiaceae	Rhizobium	Unassigned_Rhizobium
zOTU_158	0.514831	0.0625636	0.06784	0.0753778	0.00376889	0.00527645	0.433423	0.0738703	0.0150756	Bacteria	Proteobacteria	Gammaproteobacteria	Xanthomonadales	Xanthomonadaceae	Dokdonella	Unassigned_Dokdonella
zOTU_142	0.0414578	0.117589	0.183922	0.124373	0.136434	0.263069	0.0738703	0.183922	0.122866	Bacteria	Actinobacteria	Actinobacteria	Corynebacteriales	Mycobacteriaceae	Mycobacterium	Unassigned_Mycobacterium
zOTU_182	0.00150756	0.00452267	0.00301511	0.425885	0.236686	0.531414	0.00226134	0.0105529	0.0293974	Bacteria	Proteobacteria	Gammaproteobacteria	Pseudomonadales	Pseudomonadaceae	Pseudomonas	Pseudomonas_fluorescens
zOTU_163	0.465081	0.0949761	0.040704	0.12362	0.0316587	0.00979912	0.358045	0.0753778	0.0399503	Bacteria	Proteobacteria	Alphaproteobacteria	Rhizobiales	Hyphomicrobiaceae	Devosia	Unassigned_Devosia
zOTU_176	0.864584	0.0165831	0.000753778	0.0293974	0.00150756	0.000753778	0.287943	0.020352	0.00150756	Bacteria	Proteobacteria	Alphaproteobacteria	Caulobacterales	Caulobacteraceae	Asticcacaulis	Unassigned_Asticcacaulis
zOTU_260	0.244224	0.185429	0.229149	0.0384427	0.0459805	0.0286436	0.173369	0.1696	0.102514	Bacteria	Actinobacteria	Actinobacteria	Pseudonocardiales	Pseudonocardiaceae	Pseudonocardia	Unassigned_Pseudonocardia
zOTU_194	0.00150756	0.0927147	0.192213	0.000753778	0.047488	0.061056	0.013568	0.290958	0.517092	Bacteria	Proteobacteria	Alphaproteobacteria	Rickettsiales	Mitochondria	Triticum_aestivum_bread_wheat	Unassigned_Triticum_aestivum_bread_wheat
zOTU_153	0.00301511	0.10779	0.214073	0.00301511	0.0452267	0.119851	0.0113067	0.252516	0.443222	Bacteria	Actinobacteria	Actinobacteria	Pseudonocardiales	Pseudonocardiaceae	Pseudonocardia	Unassigned_Pseudonocardia
zOTU_181	0.00226134	0.0814081	0.207289	0.00150756	0.0414578	0.0655787	0.00527645	0.29322	0.502016	Bacteria	Actinobacteria	Actinobacteria	Pseudonocardiales	Pseudonocardiaceae	Pseudonocardia	Unassigned_Pseudonocardia
zOTU_264	0.171861	0.174877	0.226133	0.0738703	0.0369351	0.0241209	0.172615	0.202013	0.111559	Bacteria	Proteobacteria	Alphaproteobacteria	Rickettsiales	Mitochondria	Unassigned_Mitochondria	Unassigned_Mitochondria
zOTU_175	0.143218	0.263069	0	0.149248	0.0278898	0.000753778	0.238194	0.315833	0.0512569	Bacteria	Saccharibacteria	Unassigned_Saccharibacteria	Unassigned_Saccharibacteria	Unassigned_Saccharibacteria	Unassigned_Saccharibacteria	Unassigned_Saccharibacteria
zOTU_151	0.201259	0.177892	0.200505	0.0670863	0.0595485	0.0768854	0.145479	0.117589	0.131911	Bacteria	Actinobacteria	Actinobacteria	Micrococcales	Microbacteriaceae	Microbacterium	Unassigned_Microbacterium
zOTU_205	0.000753778	0.000753778	0	0.26533	0.481664	0.399503	0	0.0195982	0.00753778	Bacteria	Proteobacteria	Alphaproteobacteria	Rickettsiales	Mitochondria	Aegilops_tauschii	Unassigned_Aegilops_tauschii
zOTU_172	0.214827	0.219349	0.182414	0.06784	0.0309049	0.0324125	0.159047	0.180907	0.0874383	Bacteria	Proteobacteria	Gammaproteobacteria	Pseudomonadales	Pseudomonadaceae	Pseudomonas	Unassigned_Pseudomonas
zOTU_200	0.0482418	0.290958	0.315833	0.0369351	0.0226133	0.00603023	0.0972374	0.229149	0.108544	Bacteria	Actinobacteria	Actinobacteria	Streptomycetales	Streptomycetaceae	Streptomyces	Unassigned_Streptomyces
zOTU_8166	0.0934685	0.153771	0.136434	0.0633174	0.0309049	0.0324125	0.153017	0.235933	0.227641	Bacteria	Proteobacteria	Alphaproteobacteria	Rickettsiales	Mitochondria	Unassigned_Mitochondria	Unassigned_Mitochondria
zOTU_173	0.00678401	0.00452267	0	0.235179	0.314326	0.52463	0.00452267	0.0211058	0.00829156	Bacteria	Proteobacteria	Gammaproteobacteria	Pseudomonadales	Pseudomonadaceae	Pseudomonas	Unassigned_Pseudomonas
zOTU_7	0.156032	0.117589	0.0994987	0.0512569	0.23744	0.241209	0.0791467	0.0716089	0.0603023	Bacteria	Firmicutes	Bacilli	Bacillales	Bacillaceae	Bacillus	Unassigned_Bacillus
zOTU_135	0.0587947	0.302265	0.226133	0.0180907	0.0354276	0.013568	0.0437191	0.19146	0.223872	Bacteria	Actinobacteria	Actinobacteria	Streptomycetales	Streptomycetaceae	Streptomyces	Unassigned_Streptomyces
zOTU_98	0.273622	0.0768854	0.116082	0.0233671	0.153017	0.0422116	0.0143218	0.0904534	0.297742	Bacteria	Actinobacteria	Actinobacteria	Micrococcales	Micrococcaceae	Arthrobacter	Unassigned_Arthrobacter
zOTU_10484	0.0369351	0.195982	0.221611	0.03392	0.03392	0.0482418	0.0489956	0.215581	0.250254	Bacteria	Actinobacteria	Actinobacteria	Propionibacteriales	Nocardioidaceae	Kribbella	Unassigned_Kribbella
zOTU_127	0.0354276	0.251762	0.292466	0.0173369	0.0226133	0.027136	0.0188445	0.139449	0.267591	Bacteria	Actinobacteria	Actinobacteria	Streptomycetales	Streptomycetaceae	Streptomyces	Unassigned_Streptomyces
zOTU_262	0.171861	0.171108	0.198244	0.0731165	0.0391965	0.0226133	0.143972	0.159047	0.0829156	Bacteria	Proteobacteria	Alphaproteobacteria	Rickettsiales	Mitochondria	Unassigned_Mitochondria	Unassigned_Mitochondria
zOTU_231	0.0648249	0.00829156	0.0120605	0.723627	0.136434	0.0761316	0.0226133	0.00829156	0.00829156	Bacteria	Proteobacteria	Gammaproteobacteria	Pseudomonadales	Pseudomonadaceae	Pseudomonas	Unassigned_Pseudomonas
zOTU_190	0.458297	0.0527645	0.0376889	0.0535183	0.0399503	0.0173369	0.199751	0.156786	0.0324125	Bacteria	Proteobacteria	Alphaproteobacteria	Rhizobiales	Rhizobiaceae	Rhizobium	Agrobacterium_tumefaciens
zOTU_300	0.162816	0.180153	0.170354	0.0670863	0.0414578	0.0128142	0.171861	0.154525	0.0859307	Bacteria	Proteobacteria	Alphaproteobacteria	Rickettsiales	Mitochondria	Triticum_aestivum_bread_wheat	Unassigned_Triticum_aestivum_bread_wheat
zOTU_294	0.192967	0.159047	0.190706	0.0580409	0.0256285	0.0316587	0.136434	0.17563	0.0768854	Bacteria	Proteobacteria	Alphaproteobacteria	Rickettsiales	Mitochondria	Unassigned_Mitochondria	Unassigned_Mitochondria
zOTU_283	0.00376889	0.00603023	0	0.104021	0.477142	0.404025	0.00301511	0.0241209	0.0180907	Bacteria	Proteobacteria	Gammaproteobacteria	Pseudomonadales	Pseudomonadaceae	Pseudomonas	Unassigned_Pseudomonas
zOTU_197	0.899258	0	0	0.0399503	0	0	0.0881921	0	0	Bacteria	Bacteroidetes	Flavobacteriia	Flavobacteriales	Flavobacteriaceae	Flavobacterium	Unassigned_Flavobacterium
zOTU_237	0.171108	0.214073	0.145479	0.0467343	0.0376889	0.0233671	0.158293	0.154525	0.0716089	Bacteria	Proteobacteria	Alphaproteobacteria	Rickettsiales	Mitochondria	Triticum_aestivum_bread_wheat	Unassigned_Triticum_aestivum_bread_wheat
zOTU_539	0.139449	0.236686	0.142464	0.0535183	0.0233671	0.0233671	0.140957	0.168846	0.0912072	Bacteria	Proteobacteria	Alphaproteobacteria	Rickettsiales	Mitochondria	Unassigned_Mitochondria	Unassigned_Mitochondria
zOTU_217	0.147741	0.211058	0.232917	0.0482418	0.0346738	0.0158293	0.145479	0.111559	0.0716089	Bacteria	Proteobacteria	Alphaproteobacteria	Rickettsiales	Mitochondria	Triticum_aestivum_bread_wheat	Unassigned_Triticum_aestivum_bread_wheat
zOTU_147	0.0211058	0.192213	0.154525	0.00452267	0.0640712	0.06784	0.0105529	0.235179	0.257792	Bacteria	Actinobacteria	Actinobacteria	Streptomycetales	Streptomycetaceae	Streptomyces	Unassigned_Streptomyces
zOTU_209	0.204274	0.0783929	0.0452267	0.182414	0.0218596	0.0150756	0.309049	0.104775	0.0346738	Bacteria	Actinobacteria	Actinobacteria	Micrococcales	Microbacteriaceae	Lysinimonas	Unassigned_Lysinimonas
zOTU_477	0.170354	0.172615	0.204274	0.0505031	0.0346738	0.0211058	0.109298	0.12362	0.0927147	Bacteria	Proteobacteria	Alphaproteobacteria	Rickettsiales	Mitochondria	Triticum_aestivum_bread_wheat	Unassigned_Triticum_aestivum_bread_wheat
zOTU_342	0.158293	0.181661	0.16357	0.0489956	0.0301511	0.0233671	0.0942223	0.153771	0.0836694	Bacteria	Proteobacteria	Alphaproteobacteria	Rickettsiales	Mitochondria	Unassigned_Mitochondria	Unassigned_Mitochondria
zOTU_292	0.183168	0.125127	0.165077	0.0572872	0.0324125	0.0143218	0.143218	0.134173	0.0799005	Bacteria	Proteobacteria	Alphaproteobacteria	Rickettsiales	Mitochondria	Triticum_aestivum_bread_wheat	Unassigned_Triticum_aestivum_bread_wheat
zOTU_309	0.183922	0.202766	0.131911	0.0429654	0.0278898	0.0376889	0.119851	0.120605	0.0663325	Bacteria	Proteobacteria	Alphaproteobacteria	Rickettsiales	Mitochondria	Unassigned_Mitochondria	Unassigned_Mitochondria
zOTU_755	0.0716089	0.224626	0.200505	0.0286436	0.0226133	0.0180907	0.0844232	0.13568	0.147741	Bacteria	Actinobacteria	Actinobacteria	Streptomycetales	Streptomycetaceae	Streptomyces	Unassigned_Streptomyces
zOTU_255	0.00527645	0.0904534	0.139449	0.027136	0.06784	0.0881921	0.0429654	0.190706	0.264576	Bacteria	Actinobacteria	Actinobacteria	Pseudonocardiales	Pseudonocardiaceae	Pseudonocardia	Unassigned_Pseudonocardia
zOTU_221	0.317341	0.0489956	0.027136	0.122866	0.0180907	0.00829156	0.294727	0.0414578	0.0158293	Bacteria	Proteobacteria	Alphaproteobacteria	Rhizobiales	Bradyrhizobiaceae	Bosea	Unassigned_Bosea
zOTU_249	0.122866	0.1696	0.192967	0.0482418	0.0316587	0.0180907	0.0949761	0.131157	0.0836694	Bacteria	Proteobacteria	Alphaproteobacteria	Rickettsiales	Mitochondria	Triticum_aestivum_bread_wheat	Unassigned_Triticum_aestivum_bread_wheat
zOTU_247	0.146233	0.137188	0.164324	0.0663325	0.0414578	0.0241209	0.119851	0.116082	0.0753778	Bacteria	Proteobacteria	Alphaproteobacteria	Rickettsiales	Mitochondria	Triticum_aestivum_bread_wheat	Unassigned_Triticum_aestivum_bread_wheat
zOTU_7024	0.167339	0.189198	0.0746241	0.0444729	0.0105529	0.00829156	0.202013	0.0640712	0.122112	Bacteria	Actinobacteria	Actinobacteria	Streptomycetales	Streptomycetaceae	Streptomyces	Unassigned_Streptomyces
zOTU_474	0.176384	0.183168	0.14171	0.0324125	0.0361814	0.0218596	0.0927147	0.13568	0.0572872	Bacteria	Proteobacteria	Alphaproteobacteria	Rickettsiales	Mitochondria	Unassigned_Mitochondria	Unassigned_Mitochondria
zOTU_447	0.00979912	0.0768854	0.171861	0.00376889	0.0233671	0.0241209	0.0278898	0.179399	0.35503	Bacteria	Actinobacteria	Actinobacteria	Pseudonocardiales	Pseudonocardiaceae	Unassigned_Pseudonocardiaceae	Unassigned_Pseudonocardiaceae
zOTU_244	0.274375	0.201259	0.040704	0.0459805	0.00376889	0.00226134	0.152263	0.122112	0.0248747	Bacteria	Proteobacteria	Gammaproteobacteria	Xanthomonadales	Xanthomonadaceae	Pseudoxanthomonas	Pseudomonas_sp._IMER-B2-12
zOTU_159	0.227641	0.0648249	0.0429654	0.0957298	0.0211058	0.00452267	0.275883	0.104021	0.0256285	Bacteria	Actinobacteria	Actinobacteria	Propionibacteriales	Nocardioidaceae	Nocardioides	Unassigned_Nocardioides
zOTU_275	0.0701014	0.224626	0.137188	0.0241209	0.0286436	0.00452267	0.0399503	0.182414	0.134173	Bacteria	Actinobacteria	Actinobacteria	Pseudonocardiales	Pseudonocardiaceae	Amycolatopsis	Unassigned_Amycolatopsis
zOTU_250	0.211058	0.0587947	0.0150756	0.124373	0.0113067	0	0.309049	0.104775	0.00904534	Bacteria	Saccharibacteria	Unassigned_Saccharibacteria	Unassigned_Saccharibacteria	Unassigned_Saccharibacteria	Unassigned_Saccharibacteria	Unassigned_Saccharibacteria
zOTU_287	0.144725	0.162816	0.114574	0.0309049	0.040704	0.0195982	0.109298	0.128142	0.0821618	Bacteria	Proteobacteria	Alphaproteobacteria	Rickettsiales	Mitochondria	Triticum_aestivum_bread_wheat	Unassigned_Triticum_aestivum_bread_wheat
zOTU_282	0.150756	0.121358	0.146987	0.0369351	0.0233671	0.0211058	0.12965	0.118343	0.0814081	Bacteria	Proteobacteria	Alphaproteobacteria	Rickettsiales	Mitochondria	Unassigned_Mitochondria	Unassigned_Mitochondria
zOTU_4891	0	0	0	0.0331662	0.257038	0.529152	0.00301511	0	0	Bacteria	Proteobacteria	Gammaproteobacteria	Unassigned_Gammaproteobacteria	Unassigned_Gammaproteobacteria	Unassigned_Gammaproteobacteria	Unassigned_Gammaproteobacteria
zOTU_144	0.134926	0.127389	0.0738703	0.0949761	0.0565334	0.0889458	0.143218	0.0482418	0.0452267	Bacteria	Actinobacteria	Actinobacteria	Micromonosporales	Micromonosporaceae	Micromonospora	Micromonospora_sp._M3
zOTU_3803	0.0105529	0.140203	0.165831	0.00226134	0.0120605	0.0218596	0.0195982	0.168846	0.269853	Bacteria	Actinobacteria	Actinobacteria	Streptosporangiales	Streptosporangiaceae	Nonomuraea	Unassigned_Nonomuraea
zOTU_215	0.287943	0.0927147	0.0173369	0.020352	0.00301511	0	0.174123	0.173369	0.03392	Bacteria	Proteobacteria	Gammaproteobacteria	Xanthomonadales	Xanthomonadaceae	Rhodanobacter	Unassigned_Rhodanobacter
zOTU_673	0.156786	0.128896	0.142464	0.0444729	0.0211058	0.00678401	0.126635	0.100253	0.0708552	Bacteria	Proteobacteria	Alphaproteobacteria	Rickettsiales	Mitochondria	Unassigned_Mitochondria	Unassigned_Mitochondria
zOTU_2197	0	0	0.000753778	0.0527645	0.315833	0.419855	0.00226134	0.000753778	0.00226134	Bacteria	Proteobacteria	Gammaproteobacteria	Alteromonadales	Shewanellaceae	Shewanella	Unassigned_Shewanella
zOTU_641	0.159801	0.119097	0.106283	0.0316587	0.0278898	0.0143218	0.0979912	0.153017	0.0731165	Bacteria	Proteobacteria	Alphaproteobacteria	Rickettsiales	Mitochondria	Triticum_aestivum_bread_wheat	Unassigned_Triticum_aestivum_bread_wheat
zOTU_290	0.000753778	0.0105529	0.00527645	0.0173369	0.0241209	0.563072	0	0.00226134	0.155278	Bacteria	Proteobacteria	Gammaproteobacteria	Pseudomonadales	Pseudomonadaceae	Pseudomonas	Unassigned_Pseudomonas
zOTU_289	0.144725	0.144725	0.131911	0.03392	0.0286436	0.0143218	0.121358	0.0874383	0.0618098	Bacteria	Proteobacteria	Alphaproteobacteria	Rickettsiales	Mitochondria	Triticum_aestivum_bread_wheat	Unassigned_Triticum_aestivum_bread_wheat
zOTU_321	0.000753778	0	0.00226134	0.0105529	0.168093	0.535183	0.0113067	0.0331662	0.00150756	Bacteria	Proteobacteria	Gammaproteobacteria	Enterobacteriales	Enterobacteriaceae	Pantoea	Unassigned_Pantoea
zOTU_323	0.158293	0.13568	0.122866	0.0452267	0.027136	0.0150756	0.102514	0.091961	0.0587947	Bacteria	Proteobacteria	Alphaproteobacteria	Rickettsiales	Mitochondria	Triticum_aestivum_bread_wheat	Unassigned_Triticum_aestivum_bread_wheat
zOTU_118	0.0587947	0.0557796	0.102514	0.0527645	0.0708552	0.162062	0.0263822	0.115328	0.104021	Bacteria	Actinobacteria	Actinobacteria	Corynebacteriales	Mycobacteriaceae	Mycobacterium	Unassigned_Mycobacterium
zOTU_787	0.153771	0.125127	0.102514	0.0376889	0.0113067	0.0120605	0.111559	0.109298	0.0527645	Bacteria	Proteobacteria	Alphaproteobacteria	Rickettsiales	Mitochondria	Unassigned_Mitochondria	Unassigned_Mitochondria
zOTU_303	0.128142	0.155278	0.134926	0.0437191	0.0399503	0.0143218	0.0655787	0.0753778	0.0572872	Bacteria	Proteobacteria	Alphaproteobacteria	Rickettsiales	Mitochondria	Unassigned_Mitochondria	Unassigned_Mitochondria
zOTU_210	0.244978	0.0452267	0.0361814	0.119851	0.0143218	0.00226134	0.182414	0.0150756	0.0422116	Bacteria	Actinobacteria	Actinobacteria	Micrococcales	Microbacteriaceae	Microbacterium	Unassigned_Microbacterium
zOTU_346	0.144725	0.111559	0.137941	0.0444729	0.00979912	0.0128142	0.105529	0.0866845	0.0482418	Bacteria	Proteobacteria	Alphaproteobacteria	Rhizobiales	Rhizobiaceae	Rhizobium	Unassigned_Rhizobium
zOTU_271	0.260807	0.0535183	0.0927147	0.0467343	0.0173369	0.0256285	0.0896996	0.0497494	0.0655787	Bacteria	Proteobacteria	Alphaproteobacteria	Rickettsiales	Mitochondria	Triticum_aestivum_bread_wheat	Unassigned_Triticum_aestivum_bread_wheat
zOTU_385	0.352014	0.0143218	0	0.0557796	0.00603023	0.00527645	0.238948	0.0120605	0.00301511	Bacteria	Proteobacteria	Alphaproteobacteria	Rhizobiales	Rhizobiaceae	Rhizobium	Unassigned_Rhizobium
zOTU_307	0.0572872	0.174877	0.14171	0.0143218	0.0113067	0.0165831	0.0376889	0.0972374	0.130404	Bacteria	Actinobacteria	Actinobacteria	Streptomycetales	Streptomycetaceae	Streptomyces	Unassigned_Streptomyces
zOTU_10047	0	0	0	0.0248747	0.286436	0.346738	0.00150756	0.000753778	0.00150756	Bacteria	Proteobacteria	Gammaproteobacteria	Alteromonadales	Shewanellaceae	Shewanella	Unassigned_Shewanella
zOTU_375	0.218596	0.0369351	0.020352	0.0633174	0.00603023	0.00829156	0.269099	0.0263822	0.0120605	Bacteria	Proteobacteria	Alphaproteobacteria	Rhizobiales	Hyphomicrobiaceae	Devosia	Unassigned_Devosia
zOTU_191	0.0723627	0.110805	0.101006	0.0226133	0.0648249	0.0376889	0.0655787	0.0648249	0.114574	Bacteria	Actinobacteria	Actinobacteria	Streptomycetales	Streptomycetaceae	Unassigned_Streptomycetaceae	Unassigned_Streptomycetaceae
zOTU_11530	0.0128142	0.00527645	0.00527645	0.239702	0.174123	0.111559	0.0226133	0.0278898	0.040704	Bacteria	Proteobacteria	Gammaproteobacteria	Pseudomonadales	Pseudomonadaceae	Pseudomonas	Unassigned_Pseudomonas
zOTU_328	0.228395	0.0369351	0.00452267	0.0836694	0.0120605	0.00452267	0.23744	0.0173369	0.0128142	Bacteria	Proteobacteria	Alphaproteobacteria	Rhizobiales	Bradyrhizobiaceae	Bosea	Unassigned_Bosea
zOTU_305	0.0942223	0.104021	0.142464	0.0316587	0.027136	0.00753778	0.0821618	0.0912072	0.0520107	Bacteria	Proteobacteria	Alphaproteobacteria	Rickettsiales	Mitochondria	Triticum_aestivum_bread_wheat	Unassigned_Triticum_aestivum_bread_wheat
zOTU_322	0.0685938	0.0731165	0.0859307	0.0429654	0.0263822	0.0452267	0.131157	0.0670863	0.0844232	Bacteria	Actinobacteria	Actinobacteria	Micromonosporales	Micromonosporaceae	Actinoplanes	Unassigned_Actinoplanes
zOTU_436	0.000753778	0	0.000753778	0.216334	0.0603023	0.257792	0.00301511	0.00527645	0.0776392	Bacteria	Proteobacteria	Alphaproteobacteria	Rickettsiales	Mitochondria	Triticum_aestivum_bread_wheat	Unassigned_Triticum_aestivum_bread_wheat
zOTU_320	0.128896	0.120605	0.0889458	0.03392	0.0241209	0.0226133	0.0979912	0.0572872	0.047488	Bacteria	Proteobacteria	Gammaproteobacteria	Pseudomonadales	Pseudomonadaceae	Pseudomonas	Unassigned_Pseudomonas
zOTU_120	0.150756	0.0881921	0.0437191	0.0618098	0.0301511	0.027136	0.0949761	0.0640712	0.047488	Bacteria	Actinobacteria	Actinobacteria	Micrococcales	Cellulomonadaceae	Cellulomonas	actinobacterium_kmd_043
zOTU_10503	0	0	0	0.0195982	0.174877	0.409302	0.00150756	0	0.000753778	Bacteria	Proteobacteria	Gammaproteobacteria	Enterobacteriales	Enterobacteriaceae	Unassigned_Enterobacteriaceae	Unassigned_Enterobacteriaceae
zOTU_387	0.118343	0.127389	0.0904534	0.0369351	0.0180907	0.020352	0.115328	0.0444729	0.0211058	Bacteria	Proteobacteria	Alphaproteobacteria	Rickettsiales	Mitochondria	Aegilops_tauschii	Unassigned_Aegilops_tauschii
zOTU_1123	0.116836	0.0851769	0.0964836	0.0376889	0.0241209	0.0143218	0.0768854	0.0889458	0.0482418	Bacteria	Proteobacteria	Alphaproteobacteria	Rickettsiales	Mitochondria	Unassigned_Mitochondria	Unassigned_Mitochondria
zOTU_183	0.112313	0.215581	0.0587947	0.0180907	0.00603023	0.0113067	0.0248747	0.0746241	0.061056	Bacteria	Actinobacteria	Actinobacteria	Streptomycetales	Streptomycetaceae	Streptomyces	Unassigned_Streptomyces
zOTU_304	0.107037	0.0866845	0.12965	0.0309049	0.0263822	0.027136	0.0565334	0.0565334	0.0527645	Bacteria	Actinobacteria	Actinobacteria	Propionibacteriales	Nocardioidaceae	Aeromicrobium	Unassigned_Aeromicrobium
zOTU_319	0	0.00527645	0.0293974	0.0512569	0.168093	0.205028	0.0738703	0.0150756	0.0180907	Bacteria	Proteobacteria	Gammaproteobacteria	Enterobacteriales	Enterobacteriaceae	Unassigned_Enterobacteriaceae	Unassigned_Enterobacteriaceae
zOTU_7955	0	0	0	0.00527645	0.0422116	0.5088	0.00150756	0	0	Bacteria	Proteobacteria	Gammaproteobacteria	Pseudomonadales	Pseudomonadaceae	Pseudomonas	Unassigned_Pseudomonas
zOTU_355	0.449252	0.0150756	0.000753778	0.0226133	0	0	0.054272	0.00376889	0.00150756	Bacteria	Bacteroidetes	Flavobacteriia	Flavobacteriales	Flavobacteriaceae	Flavobacterium	Unassigned_Flavobacterium
zOTU_5715	0.0120605	0.0949761	0.139449	0.0128142	0.0128142	0.0316587	0.0369351	0.10779	0.098745	Bacteria	Actinobacteria	Actinobacteria	Propionibacteriales	Nocardioidaceae	Kribbella	Unassigned_Kribbella
zOTU_9035	0	0	0	0.00829156	0.109298	0.423623	0.00376889	0	0	Bacteria	Proteobacteria	Gammaproteobacteria	Enterobacteriales	Enterobacteriaceae	Unassigned_Enterobacteriaceae	Unassigned_Enterobacteriaceae
zOTU_10502	0	0	0	0.0211058	0.159801	0.353522	0.000753778	0	0.00226134	Bacteria	Proteobacteria	Gammaproteobacteria	Unassigned_Gammaproteobacteria	Unassigned_Gammaproteobacteria	Unassigned_Gammaproteobacteria	Unassigned_Gammaproteobacteria
zOTU_343	0.190706	0.0618098	0.040704	0.0105529	0.00376889	0	0.0949761	0.0934685	0.040704	Bacteria	Proteobacteria	Gammaproteobacteria	Xanthomonadales	Xanthomonadaceae	Rhodanobacter	Unassigned_Rhodanobacter
zOTU_179	0.054272	0.0354276	0.0452267	0.0429654	0.0685938	0.0994987	0.0520107	0.06784	0.0655787	Bacteria	Actinobacteria	Actinobacteria	Corynebacteriales	Mycobacteriaceae	Mycobacterium	Unassigned_Mycobacterium
zOTU_442	0.352768	0.0150756	0.00150756	0.00753778	0.000753778	0	0.0957298	0.054272	0.00376889	Bacteria	Proteobacteria	Alphaproteobacteria	Caulobacterales	Caulobacteraceae	Asticcacaulis	Unassigned_Asticcacaulis
zOTU_162	0.121358	0.091961	0.0369351	0.0527645	0.0211058	0.00753778	0.119851	0.0354276	0.0346738	Bacteria	Actinobacteria	Actinobacteria	Micrococcales	Cellulomonadaceae	Cellulomonas	Unassigned_Cellulomonas
zOTU_233	0.00904534	0.0248747	0.0829156	0.0964836	0.0859307	0.0384427	0.040704	0.0806543	0.061056	Bacteria	Firmicutes	Bacilli	Bacillales	Paenibacillaceae	Paenibacillus	Bacillus_sp._YI1
zOTU_5996	0	0	0	0.0376889	0.226133	0.252516	0	0	0	Bacteria	Proteobacteria	Gammaproteobacteria	Unassigned_Gammaproteobacteria	Unassigned_Gammaproteobacteria	Unassigned_Gammaproteobacteria	Unassigned_Gammaproteobacteria
zOTU_415	0.113067	0.0595485	0.0354276	0.0444729	0.013568	0.00904534	0.161309	0.0587947	0.0158293	Bacteria	Proteobacteria	Alphaproteobacteria	Rhizobiales	Phyllobacteriaceae	Mesorhizobium	Mesorhizobium_loti
zOTU_274	0.0723627	0.211812	0.0369351	0.0128142	0.013568	0.00829156	0.0241209	0.0723627	0.0565334	Bacteria	Actinobacteria	Actinobacteria	Streptomycetales	Streptomycetaceae	Streptomyces	Unassigned_Streptomyces
zOTU_433	0.154525	0.0520107	0.0324125	0.0331662	0.00603023	0.00376889	0.170354	0.0391965	0.0150756	Bacteria	Actinobacteria	Actinobacteria	Streptosporangiales	Thermomonosporaceae	Actinocorallia	Unassigned_Actinocorallia
zOTU_457	0.205781	0.0188445	0	0.0603023	0	0	0.183922	0.0331662	0	Bacteria	Saccharibacteria	Unassigned_Saccharibacteria	Unassigned_Saccharibacteria	Unassigned_Saccharibacteria	Unassigned_Saccharibacteria	Unassigned_Saccharibacteria
