# Supplementary material for: Core Microbial Taxa Strengthen Root Microbial Network Stability Under Drought Stress
Source: Environ Microbiol. 2026 Apr 29;28:e70307. doi: 10.1111/1462-2920.70307 (PMC13128541; doi:10.1111/1462-2920.70307)
Supplement: Supplementary file 4 — Table S3: The correlations of phylum abundances and water holding capacity. [file EMI-28-e70307-s004.xls]

## Sheet: Supplementary Table S3
Supplementary Table S3: The correlations of phylum abundances and water holding capacity
Phylum	Correlations	P value
p__Saccharibacteria	0.745077	4.36e-09
p__Fibrobacteres	0.52031	0.00024864
p__Verrucomicrobia	0.514838	0.00029635
p__Gracilibacteria	0.478841	0.00087625
p__Firmicutes	-0.425417	0.00357654
p__Actinobacteria	-0.389791	0.00812543
p__Bacteroidetes	0.386685	0.00869265
p__Proteobacteria	0.375121	0.0111154
p__Parcubacteria	0.338336	0.0230103
p__Cyanobacteria	0.276626	0.0658385
p__Thaumarchaeota	-0.236322	0.118073
p__Chloroflexi	0.189662	0.212084
p__Microgenomates	0.184637	0.22467
p__Elusimicrobia	-0.132068	0.387147
p__Chlorobi	0.129099	0.397999
p__Acidobacteria	0.105855	0.488899
p__Armatimonadetes	0.0816034	0.594104
p__Nitrospirae	0.0554412	0.717559
p__Hydrogenedentes	0.0319154	0.835133
p__Planctomycetes	-0.02969	0.846485
p__Gemmatimonadetes	0.0115325	0.940065
